# Supplementary material for: Retinal proteome changes mirror brain pathology and reveal synaptic and cytoskeletal dysfunction in Alzheimer’s disease
Source: Acta Neuropathol. 2026 Jul 29;152(1):12. doi: 10.1007/s00401-026-03054-x (PMC13421282; doi:10.1007/s00401-026-03054-x)
Supplement: Supplementary file 2 — Supplementary file2 (XLSX 1550 KB) [file 401_2026_3054_MOESM2_ESM.xlsx]

## Sheet: Content
Supplementary Tables
Content:
Supplement Table S1	Demographic data and neuropathological evaluation of the cases included in the study
Supplement Table S2	Differentially abundant proteins in the retina
Supplement Table S3	Differentially abundant proteins in the brain
Supplement Table S4	Common differentially abundant proteins Retina x Brain
Supplement Table S5	All results from the Mixed-effects modeling for the retina
Supplement Table S6	All results from the Mixed-effects modeling for the brain
Supplement Table S7	LOO correlations

## Sheet: S1.Demographic data
Diagnosis	Age	Biological sex	NFT (Braak)	Ab	LB	APOE	PMD
	(years)			(Braak)	(Braak)	alleles	(h:m)
NC	75	male	I	A	0	33	05:25:00
NC	81	male	III	C	0	43	04:30:00
NC	92	female	III	O	1	34	06:35:00
NC	68	female	I	O	0	33	04:30:00
NC*	84	female	II	B	0	33	06:05:00
NC	102	male	III	A	0	43	05:00:00
NC	60	female	0	O	0	32	08:10:00
NC	70	male	I	O	3	32	06:20:00
AD	92	female	VI	C	0	43	06:10:00
AD	70	female	VI	C	0	44	04:20:00
AD	65	female	V	C	0	43	04:30:00
AD	88	female	V	C	0	33	05:40:00
AD	83	female	IV	C	6	33	06:15:00
AD	63	male	IV	C	6	44	04:55:00
AD	96	female	IV	B	0	33	07:20:00
AD	69	male	VI	C	0	43	06:30:00
NC=non-demented controls, AD=Alzheimer’s disease, NFT = neurofibrillary tangles, Aβ = amyloid beta, LB = Lewy bodies, APOE = apolipoprotein E, PMD= post-mortem delay. The control marked with an asterisk (*) did not have corresponding brain tissue available.

## Sheet: S2.DAPs_Retina
Protein	Effect	Beta	CI	P_value	FDR	Classification of changes
GLIPR2	Main	-6.66305	[-8.220805822947415, -5.105292396833652]	5.14095e-17	1.43236e-14	Stronger in Lysis
AKAP7	Main	-5.08095	[-5.753277876589427, -4.408615711170529]	1.22798e-49	2.48789e-46	Stronger in Lysis
SLC25A36	Main	-4.67004	[-7.470571120121139, -1.8695009886692886]	0.0010818	0.0244886	Stronger in Lysis
BZW2	Main	-4.53213	[-5.663612311442996, -3.4006535238579207]	4.13978e-15	8.18263e-13	Stronger in Lysis
CPSF1	Main	-4.414	[-5.000615783275102, -3.8273749382380684]	3.18571e-49	5.16341e-46	Similar across buffers
SLC27A1	Main	-4.35394	[-5.6397786873399225, -3.0681043499322813]	3.21032e-11	3.7705e-09	Stronger in Lysis
CD109	Main	-4.18346	[-5.5945381321464875, -2.772384906754665]	6.21882e-09	5.13605e-07	Stronger in Lysis
BCS1L	Main	-3.70083	[-4.858617722284913, -2.5430486874238674]	3.72867e-10	3.55496e-08	Stronger in Lysis
PACSIN3	Main	-3.65566	[-4.50313015327769, -2.8081940082517844]	2.80152e-17	8.73212e-15	Stronger in Lysis
CCDC90B	Main	-3.33515	[-4.115218699769602, -2.5550880512231635]	5.3024e-17	1.43236e-14	Stronger in Lysis
SLK	Main	-3.13682	[-4.432873999645832, -1.8407737788155463]	2.09858e-06	0.000107639	Stronger in Lysis
VCAN	Main	-3.06417	[-4.357321253647699, -1.77101640738478]	3.41394e-06	0.000170244	Stronger in Lysis
THEM6	Main	-2.9661	[-3.6529469681347724, -2.2792462978205474]	2.58549e-17	8.38113e-15	Stronger in Lysis
UBE2K	Main	-2.88102	[-3.7661206023955573, -1.9959275066442448]	1.77366e-10	1.75289e-08	Stronger in Lysis
NAAA	Main	-2.85291	[-3.6605444465971475, -2.0452836613498953]	4.40697e-12	5.95235e-10	Stronger in Lysis
UFL1	Main	-2.82787	[-3.9111889731662073, -1.7445508092489377]	3.11682e-07	1.91354e-05	Stronger in Lysis
CACNB2	Main	-2.76118	[-3.747311320603009, -1.7750502334535145]	4.06672e-08	2.94256e-06	Stronger in Lysis
DPYD	Main	-2.73605	[-3.5585787352519302, -1.9135145211349809]	7.05108e-11	7.72189e-09	Stronger in Lysis
KIAA1671	Main	-2.73071	[-4.010517000985361, -1.4509085110568731]	2.88998e-05	0.00115372	Stronger in Lysis
COMT	Main	-2.70547	[-3.3359087354151913, -2.0750308654370992]	4.06522e-17	1.17659e-14	Stronger in Lysis
CCNY	Main	-2.69008	[-3.601408483868937, -1.7787518472245898]	7.2311e-09	5.6894e-07	Stronger in Lysis
PLAA	Main	-2.68396	[-4.340278640815734, -1.0276338078959295]	0.00149328	0.0306368	Stronger in Lysis
H6PD	Main	-2.52534	[-3.396363114289518, -1.6543133477227667]	1.32764e-08	1.00553e-06	Stronger in Lysis
ARHGAP32	Main	-2.50726	[-3.3626115342883214, -1.6519160449471648]	9.18106e-09	7.15416e-07	Stronger in Lysis
DPP10	Main	-2.46697	[-3.079920798055106, -1.854015841793233]	3.06267e-15	6.20496e-13	Stronger in Lysis
SLC17A7	Main	-2.37007	[-3.504938460217007, -1.2352013592111952]	4.25448e-05	0.00163404	Stronger in Lysis
MEGF9	Main	-2.36743	[-3.8153820412471795, -0.9194838454414844]	0.00135255	0.0287692	Stronger in Lysis
SLC6A17	Main	-2.338	[-3.695224767627967, -0.9807678610146418]	0.000734721	0.0179884	Stronger in Lysis
SNTB1	Main	-2.30788	[-3.666551368366782, -0.9491986678922184]	0.000870851	0.0205754	Stronger in Lysis
NID2	Main	-2.30555	[-2.9824995461920443, -1.628592231989092]	2.4693e-11	2.98675e-09	Stronger in Lysis
FAAH	Main	-2.30414	[-2.7972118812885016, -1.8110752624260762]	5.23551e-20	1.84472e-17	Stronger in Lysis
TRMT5	Main	-2.28663	[-3.4063426559249828, -1.1669085028091835]	6.26681e-05	0.00231901	Stronger in Lysis
NES	Main	-2.27166	[-2.8856710526128193, -1.65765710006524]	4.12636e-13	6.08001e-11	Stronger in Lysis
MRTFB	Main	-2.25971	[-3.6402712032170226, -0.8791493915166524]	0.00133624	0.0285723	Stronger in Lysis
TACC2	Main	-2.2587	[-3.350981934253781, -1.1664193783065615]	5.05737e-05	0.00189745	Similar across buffers
SATB2	Main	-2.25177	[-3.09403505037068, -1.409508259734764]	1.60648e-07	1.06712e-05	Stronger in Lysis
PYCR3	Main	-2.23487	[-3.6303941959249766, -0.8393504279028019]	0.00169639	0.0333678	Stronger in Lysis
EPHB2	Main	-2.20801	[-3.3325597867480568, -1.0834671568411958]	0.000118925	0.00404945	Stronger in Lysis
CD9	Main	-2.20327	[-3.323892676698771, -1.0826389865115336]	0.000116447	0.0039818	Stronger in Lysis
PTPRC	Main	-2.17661	[-2.912771765337521, -1.4404389633363581]	6.83301e-09	5.44028e-07	Similar across buffers
ATXN10	Main	-2.13372	[-3.2569304087834072, -1.0105065411295713]	0.000196666	0.00617744	Similar across buffers
FNBP1	Main	-2.11839	[-3.293207887019686, -0.9435759794581395]	0.000409094	0.0112003	Stronger in Lysis
MAP4K4	Main	-2.10823	[-3.422454891820763, -0.7940129398577245]	0.0016659	0.0330893	Similar across buffers
MPDZ	Main	-2.08287	[-2.9880736727021118, -1.1776704094779715]	6.48631e-06	0.00030077	Stronger in Lysis
SELENOW	Main	-2.06858	[-3.2323642242958295, -0.9047985271961254]	0.000494415	0.0131368	Stronger in Lysis
NDE1	Main	-2.05643	[-3.018249167013546, -1.0946198917212788]	2.78272e-05	0.00112195	Similar across buffers
KLC2	Main	-2.03594	[-2.7103245808637175, -1.361565127756014]	3.27649e-09	2.85513e-07	Stronger in Lysis
RBM8A	Main	-2.03112	[-2.826459136311054, -1.2357764297759593]	5.57767e-07	3.23814e-05	Stronger in Lysis
DHTKD1	Main	-1.98906	[-3.182474565087662, -0.7956501387161712]	0.00108818	0.0245644	Similar across buffers
EPN2	Main	-1.91712	[-2.9341716085700704, -0.9000599820029782]	0.00022035	0.00681069	Stronger in Lysis
MRPL47	Main	-1.91416	[-2.8942625635210484, -0.9340476961294352]	0.000129283	0.00436546	Similar across buffers
CD82	Main	-1.89625	[-2.762021585291947, -1.0304879507168994]	1.76409e-05	0.000776966	Stronger in Lysis
ATP1B3	Main	-1.87227	[-2.4403549266584887, -1.3041862760954857]	1.04998e-10	1.10507e-08	Stronger in Lysis
GALNT1	Main	-1.8531	[-3.031409370514379, -0.6747922089671052]	0.00205343	0.0390634	Stronger in Lysis
SPOCK1	Main	-1.84406	[-2.996178875904562, -0.6919365378858495]	0.00170644	0.0334069	Similar across buffers
HDAC2	Main	-1.83635	[-2.795517691768647, -0.8771875912326296]	0.000175139	0.005566	Stronger in Lysis
LRRC20	Main	-1.81092	[-2.74061932262792, -0.8812190949052238]	0.00013469	0.00451043	Stronger in Lysis
DCAF11	Main	-1.77606	[-2.925883883388269, -0.6262415085843984]	0.00246632	0.0440243	Similar across buffers
UBA3	Main	-1.77439	[-2.4951520459082293, -1.0536329728802822]	1.39925e-06	7.5096e-05	Stronger in Lysis
NCBP2	Main	-1.76392	[-2.643362962846548, -0.8844834128227392]	8.4534e-05	0.00297854	Stronger in Lysis
SCAMP5	Main	-1.71226	[-2.415809078040533, -1.0087117830461243]	1.84172e-06	9.50654e-05	Stronger in Lysis
SIAE	Main	-1.70999	[-2.3910584334591802, -1.028915397000826]	8.61291e-07	4.84715e-05	Stronger in Lysis
NRXN1	Main	-1.70981	[-2.6375454067192816, -0.7820787424007395]	0.000303595	0.00878692	Similar across buffers
DNASE1L3	Main	-1.64591	[-2.3446094865572484, -0.9472065657583038]	3.89285e-06	0.000191198	Similar across buffers
RAB11FIP5	Main	-1.64545	[-2.6167773413994944, -0.6741282983438459]	0.000899408	0.0210052	Similar across buffers
WDR45B	Main	-1.61031	[-2.5499315202486645, -0.6706918644169362]	0.000782341	0.0189257	Stronger in Lysis
DAD1	Main	-1.59013	[-2.554852310579638, -0.6254116062674724]	0.00123542	0.0267695	Stronger in Lysis
RABEP1	Main	-1.58534	[-2.1518094565292256, -1.018873921043522]	4.12905e-08	2.96122e-06	Stronger in Lysis
GSTA4	Main	-1.5695	[-2.5513581394552696, -0.587635630748331]	0.00173038	0.0337091	Similar across buffers
CRABP2	Main	-1.56661	[-2.4561355769670197, -0.6770890835877398]	0.00055675	0.0144612	Stronger in Lysis
PALLD	Main	-1.53421	[-2.3780241432357885, -0.6903864976427678]	0.000365879	0.0102954	Similar across buffers
SRSF10	Main	-1.52555	[-2.066466202450175, -0.9846355096555416]	3.24432e-08	2.39018e-06	Stronger in RIPA
AAMP	Main	-1.51349	[-2.34097797013484, -0.6859986529433156]	0.00033734	0.00966009	Similar across buffers
LUZP1	Main	-1.51137	[-2.4998774942636617, -0.5228532643722791]	0.00272967	0.046867	Similar across buffers
STIM1	Main	-1.44913	[-1.9735772210160516, -0.9246874247138319]	6.10423e-08	4.22809e-06	Stronger in Lysis
HLA_DRA	Main	-1.43949	[-2.2730029134791585, -0.6059812270190642]	0.000712036	0.0174859	Stronger in RIPA
SCIN	Main	-1.40921	[-2.330232964786343, -0.48817905052585764]	0.00271028	0.046867	Similar across buffers
SPRYD4	Main	-1.32228	[-1.947072327779821, -0.6974916188197676]	3.35405e-05	0.0013131	Stronger in Lysis
NUP62	Main	-1.30208	[-2.1478142641810667, -0.45634167411580595]	0.00254852	0.0450944	Stronger in Lysis
LCP1	Main	-1.28505	[-2.1064949081316984, -0.4636056070687693]	0.00216852	0.0404699	Stronger in Lysis
TMEM237	Main	-1.27957	[-1.9293660610408954, -0.6297771796086568]	0.000113596	0.00390077	Similar across buffers
NAMPT	Main	-1.27784	[-2.1101162534637847, -0.4455553845891711]	0.00261922	0.0458449	Stronger in Lysis
NPEPL1	Main	-1.26978	[-1.8544508941253564, -0.6851139522340022]	2.07515e-05	0.000875885	Stronger in Lysis
CHGA	Main	-1.26263	[-2.0313127006002003, -0.4939501452362891]	0.00128448	0.0276846	Stronger in Lysis
GLRX3	Main	-1.2513	[-1.8737018788694955, -0.6288998272499504]	8.13483e-05	0.0028788	Stronger in Lysis
PGAM5	Main	-1.22675	[-1.7947781648816141, -0.6587186594811113]	2.30752e-05	0.000963925	Stronger in Lysis
UBQLN4	Main	-1.22327	[-2.0172733205705446, -0.42927512767479714]	0.00253094	0.0448813	Similar across buffers
RNF126	Main	-1.13589	[-1.757114058853586, -0.5146649012771595]	0.000338719	0.00966543	Stronger in Lysis
CORO1A	Main	-1.11622	[-1.5469570002479411, -0.6854829046684228]	3.79253e-07	2.27664e-05	Similar across buffers
PSMB8	Main	-1.11406	[-1.7696917279432787, -0.4584305461902656]	0.000867177	0.0205485	Similar across buffers
WBP11	Main	-1.07838	[-1.5735677752224262, -0.5831889833094437]	1.97029e-05	0.000853843	Similar across buffers
TMEM222	Main	-1.07229	[-1.756050149623337, -0.38852628724355043]	0.00211456	0.0400383	Similar across buffers
HSPA2	Main	-1.06576	[-1.7626233999309528, -0.3688907114994665]	0.00272218	0.046867	Stronger in Lysis
SPAG7	Main	-1.03769	[-1.4582971582466675, -0.6170909339546025]	1.32785e-06	7.17393e-05	Similar across buffers
MAPRE2	Main	-1.03363	[-1.6429208348500692, -0.4243317266252985]	0.000884363	0.0207736	Stronger in Lysis
SNPH	Main	-1.02865	[-1.6473667262744371, -0.4099424879265181]	0.00111969	0.0249286	Similar across buffers
IKBKG	Main	-1.02771	[-1.5482730004269443, -0.5071481499227258]	0.000109094	0.00376211	Stronger in Lysis
RAB1B	Main	-1.02026	[-1.4180523204568598, -0.6224742067293343]	4.98254e-07	2.94733e-05	Stronger in Lysis
SNX2	Main	-1.02	[-1.6134778059794477, -0.4265214652622026]	0.000755639	0.0184449	Stronger in Lysis
GBA1	Main	-1.01375	[-1.6257676564139092, -0.4017412631585703]	0.00116819	0.0256559	Stronger in Lysis
COL22A1	Main	-1.00964	[-1.615612561365879, -0.4036626076185146]	0.00109244	0.0245921	Similar across buffers
LRBA	Main	-0.989784	[-1.5620592731951939, -0.41750870320850786]	0.000699248	0.017224	Similar across buffers
NRXN3	Main	-0.988022	[-1.5692512126403502, -0.4067921898594583]	0.000863148	0.0205131	Stronger in Lysis
TOR1AIP1	Main	-0.966326	[-1.5236868335250262, -0.40896533298183746]	0.000678571	0.0168169	Stronger in Lysis
NDUFA6	Main	-0.95949	[-1.5761688287709177, -0.3428115368424467]	0.00229217	0.0423137	Similar across buffers
OPLAH	Main	-0.950727	[-1.5114352495350802, -0.3900193652205576]	0.000889645	0.0208372	Stronger in Lysis
TES	Main	-0.944092	[-1.4004949621355025, -0.4876880580293314]	5.02899e-05	0.00189558	Stronger in Lysis
CAPN5	Main	-0.938865	[-1.499855664360739, -0.3778750396242274]	0.00103745	0.0238174	Stronger in Lysis
ITSN1	Main	-0.928562	[-1.4980159877574688, -0.35910864699622913]	0.00139369	0.0293362	Stronger in Lysis
TPR	Main	-0.915904	[-1.326921778995524, -0.5048863053034652]	1.2565e-05	0.000568866	Stronger in Lysis
PSPC1	Main	-0.875903	[-1.390916536926224, -0.36088970959856503]	0.000857958	0.0204497	Stronger in Lysis
WDR1	Main	-0.848289	[-1.3769593320053997, -0.31961779818290403]	0.00166145	0.0330893	Similar across buffers
NUDT18	Main	-0.827464	[-1.2385706741867923, -0.41635728659502663]	7.98132e-05	0.00283687	Similar across buffers
GFRA1	Main	-0.75803	[-1.2247554824917752, -0.29130416749740556]	0.00145625	0.0299528	Similar across buffers
CRYAB	Main	-0.685863	[-1.1019289144589548, -0.2697975129621963]	0.00123401	0.0267695	Similar across buffers
HSDL2	Main	-0.624367	[-1.030742145202239, -0.21799256112191334]	0.00260087	0.0456222	Stronger in Lysis
IGSF8	Main	-0.586597	[-0.846088018731341, -0.3271069758875148]	9.39523e-06	0.000427747	Stronger in Lysis
KIF21A	Main	-0.585737	[-0.9533963206183362, -0.21807724369380915]	0.00179312	0.0347642	Similar across buffers
SUMF2	Main	-0.582621	[-0.9633662118283559, -0.20187648320621254]	0.0027072	0.046867	Similar across buffers
SYPL1	Main	-0.571301	[-0.8865459933660815, -0.256055138248644]	0.000382422	0.0106867	Similar across buffers
ITGAV	Main	-0.541825	[-0.8979764064581583, -0.18567445936450472]	0.00286592	0.0488957	Stronger in Lysis
MAPRE1	Main	-0.52173	[-0.7985733039215848, -0.24488662284178592]	0.000221028	0.00681069	Stronger in Lysis
ATP6V1F	Main	-0.467622	[-0.7659661222260084, -0.16927741582306738]	0.00212611	0.0401631	Stronger in Lysis
CEP170	Main	-0.42719	[-0.6625892323490479, -0.19179141941582986]	0.000375334	0.0105249	Similar across buffers
SCAMP1	Main	-0.316161	[-0.47269725885673575, -0.15962568306055855]	7.53853e-05	0.00272733	Stronger in RIPA
STOML2	Main	0.477337	[0.21600240335349358, 0.7386713281663515]	0.000343666	0.00977218	Similar across buffers
ATP1A2	Main	0.500009	[0.20849981020303282, 0.791517812338449]	0.000774321	0.0187877	Stronger in Lysis
HNRNPM	Main	0.542156	[0.2537996072391898, 0.8305132027546885]	0.000228665	0.00701931	Similar across buffers
DNAJC11	Main	0.63381	[0.2960855509801473, 0.9715345402919721]	0.000234813	0.00715386	Stronger in Lysis
DDAH2	Main	0.695171	[0.2957174221817688, 1.0946244773431433]	0.000647405	0.0162799	Stronger in Lysis
SNX12	Main	0.698781	[0.5264374465682802, 0.8711252642270655]	1.91358e-15	4.08096e-13	Stronger in Lysis
NDRG1	Main	0.744128	[0.34500310552948166, 1.143253358010238]	0.000258032	0.00768783	Similar across buffers
DCTN1	Main	0.753952	[0.2858218747107129, 1.2220821270997935]	0.00159598	0.0320938	Stronger in Lysis
KCTD12	Main	0.767041	[0.2841318067582528, 1.2499502146805948]	0.00185097	0.0358001	Similar across buffers
FCSK	Main	0.76752	[0.273215941471839, 1.2618231930592412]	0.00234004	0.0428924	Similar across buffers
CNBP	Main	0.794877	[0.28439599220094247, 1.3053579121393784]	0.00227408	0.0420756	Stronger in Lysis
SARS2	Main	0.813035	[0.48048167758040206, 1.1455890602795837]	1.65318e-06	8.6996e-05	Similar across buffers
ACSL3	Main	0.819172	[0.28926924720009983, 1.3490743468691857]	0.00244642	0.0438623	Stronger in Lysis
KIF21B	Main	0.865379	[0.3180060542707531, 1.4127519293743664]	0.00194411	0.0373343	Similar across buffers
ELAVL1	Main	0.887349	[0.3483940306654538, 1.4263046998407398]	0.00125125	0.0270403	Stronger in Lysis
TMED1	Main	0.905514	[0.6629961899934416, 1.148032779755688]	2.51486e-13	3.91931e-11	Similar across buffers
POLDIP3	Main	0.917343	[0.37868821755090243, 1.4559982495913508]	0.000844236	0.020182	Stronger in Lysis
PIP5K1C	Main	0.981247	[0.45712182707279025, 1.5053718078553748]	0.000243149	0.00732521	Similar across buffers
SLC12A5	Main	1.00878	[0.5849403213294245, 1.4326258372774499]	3.08787e-06	0.000156401	Stronger in Lysis
RDH10	Main	1.01993	[0.5093795765813403, 1.5304713374415042]	9.02355e-05	0.00315202	Stronger in Lysis
CLIC5	Main	1.02042	[0.3546857406859474, 1.686158372992885]	0.00266299	0.0464105	Similar across buffers
DNAJB11	Main	1.0256	[0.36974514012075266, 1.6814523756454918]	0.00217731	0.0404699	Stronger in Lysis
CYB5R2	Main	1.04989	[0.6458822897694514, 1.4539073425437743]	3.51889e-07	2.12814e-05	Similar across buffers
JPT2	Main	1.05384	[0.40221066173640296, 1.7054667833667223]	0.0015258	0.0311463	Stronger in Lysis
AHNAK2	Main	1.0667	[0.6599008725262294, 1.4734950489707854]	2.75629e-07	1.71823e-05	Stronger in Lysis
TIPRL	Main	1.06814	[0.45733818768880263, 1.678942928344135]	0.000609196	0.0154745	Stronger in Lysis
RPN2	Main	1.08388	[0.5266092383501738, 1.6411538913380053]	0.0001378	0.00459561	Stronger in Lysis
FLOT1	Main	1.09866	[0.7000176795590491, 1.4973085925737755]	6.60335e-08	4.53505e-06	Stronger in Lysis
GPR37	Main	1.10678	[0.5036938889208956, 1.7098687203375684]	0.000322019	0.00928184	Similar across buffers
GOLM2	Main	1.12365	[0.41434194303721905, 1.8329501251014626]	0.00190355	0.0366422	Stronger in Lysis
ACOT13	Main	1.13318	[0.6168955284508515, 1.6494723639700473]	1.69371e-05	0.000754168	Stronger in Lysis
ERLIN2	Main	1.13912	[0.5382832891884595, 1.739954032011285]	0.000202498	0.00633609	Stronger in Lysis
COQ7	Main	1.15846	[0.5998437077972923, 1.7170752274132566]	4.81189e-05	0.00182222	Stronger in Lysis
CELF2	Main	1.16912	[0.5116207422100804, 1.8266099638672197]	0.000491982	0.0131368	Stronger in Lysis
C9orf40	Main	1.19464	[0.4236417414877105, 1.9656393107448948]	0.00239018	0.0432367	Similar across buffers
TM9SF3	Main	1.25136	[0.4468254288857172, 2.0558886563157404]	0.00229987	0.0423594	Stronger in Lysis
RBP3	Main	1.27269	[0.47120554082005883, 2.0741768139960377]	0.00185663	0.0358241	Similar across buffers
PURB	Main	1.2728	[0.7628571650329006, 1.7827460706865996]	9.98194e-07	5.54066e-05	Stronger in Lysis
GPR179	Main	1.29126	[0.5668332383914637, 2.015686969240689]	0.000476639	0.0128756	Similar across buffers
U2AF1	Main	1.32829	[0.4849859501774999, 2.171603269065436]	0.00202094	0.0386267	Stronger in Lysis
PGGT1B	Main	1.35062	[0.5863861657391982, 2.114861058515915]	0.000532582	0.0140131	Similar across buffers
DPM3	Main	1.3515	[0.6436023711877108, 2.0593939455279293]	0.000182621	0.00575861	Stronger in Lysis
SLC4A5	Main	1.3689	[0.5281286857043468, 2.209681216930811]	0.0014173	0.0294508	Similar across buffers
CALCOCO1	Main	1.36913	[0.9443728902689009, 1.7938885560775923]	2.65669e-10	2.56806e-08	Stronger in Lysis
SLC16A3	Main	1.42054	[0.7366334981383071, 2.104456290062534]	4.68078e-05	0.00178929	Stronger in Lysis
PFDN4	Main	1.43438	[0.850273452235863, 2.0184928489559053]	1.48657e-06	7.92575e-05	Stronger in Lysis
MTMR3	Main	1.4364	[0.5100674254482821, 2.3627269649029903]	0.0023722	0.0430995	Similar across buffers
LYZ	Main	1.48393	[0.8376367321998678, 2.13023297959633]	6.78955e-06	0.000312628	Similar across buffers
TMOD3	Main	1.49663	[0.8560632257150046, 2.1371901142478364]	4.66527e-06	0.000223712	Stronger in Lysis
PYURF	Main	1.57347	[0.8534360931440808, 2.2935093205734582]	1.84352e-05	0.000807562	Similar across buffers
APMAP	Main	1.58735	[0.9542566225204665, 2.220444997285888]	8.91465e-07	4.98236e-05	Stronger in Lysis
PNPLA6	Main	1.60811	[0.7170577683254657, 2.4991599770749238]	0.000404377	0.0111465	Similar across buffers
ABI2	Main	1.61926	[0.6512280753970092, 2.5872835623047923]	0.00104359	0.0238905	Similar across buffers
IQGAP2	Main	1.62391	[0.7448198790463008, 2.5029921609324273]	0.000293949	0.00853822	Stronger in Lysis
ITSN2	Main	1.66918	[0.6022790831838338, 2.7360749156892816]	0.00216659	0.0404699	Similar across buffers
CUL3	Main	1.6951	[1.031617883273473, 2.358590483771213]	5.51694e-07	3.23814e-05	Stronger in Lysis
AK2	Main	1.69974	[1.040086588465154, 2.359402104276147]	4.41228e-07	2.6292e-05	Stronger in Lysis
APBB1	Main	1.70779	[0.6173151310561906, 2.7982647539494367]	0.00214421	0.0403171	Stronger in Lysis
RUFY3	Main	1.72681	[0.6685766501818817, 2.7850449608220886]	0.00138269	0.0291805	Stronger in Lysis
PDE6G	Main	1.73641	[0.6701438815262399, 2.802683647810266]	0.00141395	0.0294508	Stronger in Lysis
PIN4	Main	1.75191	[0.7000721991895651, 2.803746991139663]	0.00109673	0.0246203	Stronger in Lysis
CMC4	Main	1.75591	[0.8284615258778104, 2.6833514138110037]	0.000206649	0.00644108	Stronger in Lysis
COX19	Main	1.7595	[0.8448925984188865, 2.6741035181019597]	0.000162897	0.00528048	Similar across buffers
MYH10	Main	1.81716	[1.2831159096439524, 2.351201923088121]	2.57443e-11	3.06812e-09	Stronger in Lysis
FBLN1	Main	1.82196	[0.7216481709784548, 2.9222817401399954]	0.00117279	0.0256873	Stronger in Lysis
NT5DC1	Main	1.83805	[1.0462698813671731, 2.6298359630152146]	5.36766e-06	0.000252904	Stronger in Lysis
GPD1	Main	1.84432	[0.9822778095595429, 2.706363684695914]	2.74929e-05	0.00111401	Stronger in Lysis
EIF4G2	Main	1.85774	[0.8314638089093815, 2.8840178272039356]	0.000388349	0.010815	Stronger in Lysis
AOC3	Main	1.93688	[1.5238069079129444, 2.349954427328304]	3.92236e-20	1.44486e-17	Stronger in Lysis
DCTPP1	Main	1.9526	[1.4490018655429182, 2.4561966461518936]	2.9757e-14	5.2424e-12	Stronger in Lysis
EIF3H	Main	1.97153	[1.2506560561626998, 2.6924051760939065]	8.30679e-08	5.60985e-06	Stronger in Lysis
SEZ6L	Main	1.97459	[1.2231787174479503, 2.725999655188574]	2.59822e-07	1.63225e-05	Similar across buffers
H3_3A	Main	1.9915	[1.1398385785057508, 2.8431539576827376]	4.58059e-06	0.000222282	Similar across buffers
ARF4	Main	2.10199	[1.2164966920733968, 2.987489680427271]	3.2783e-06	0.000165014	Stronger in Lysis
NXN	Main	2.15519	[0.8324940880576037, 3.477885913311714]	0.00140535	0.0293902	Stronger in Lysis
ITPKB	Main	2.17474	[0.769735191102503, 3.5797424315053212]	0.00241546	0.0434997	Similar across buffers
TRIM26	Main	2.17579	[0.9899416279590658, 3.3616442649455873]	0.000322986	0.00928184	Stronger in Lysis
SCARB1	Main	2.25067	[1.151795667277223, 3.3495525187016257]	5.96196e-05	0.00221632	Stronger in Lysis
ISOC2	Main	2.28598	[0.8900391649228125, 3.681925466186463]	0.00132912	0.0284952	Stronger in Lysis
NRGN	Main	2.37995	[0.861023627696339, 3.8988768195988754]	0.00213346	0.0402083	Stronger in Lysis
GPC1	Main	2.46329	[1.2427069299975795, 3.683865924079476]	7.63877e-05	0.00275132	Stronger in Lysis
TRAP1	Main	2.47924	[1.0683834028599495, 3.890105860272665]	0.000572839	0.0147844	Stronger in Lysis
SLC44A1	Main	2.49952	[1.6367854572994787, 3.362261350730458]	1.35956e-08	1.02017e-06	Stronger in Lysis
IGSF1	Main	2.58199	[1.760773199282705, 3.4032146750679977]	7.16922e-10	6.6022e-08	Stronger in Lysis
SMCO3	Main	2.60839	[1.605739050695248, 3.6110312920834806]	3.41725e-07	2.08221e-05	Stronger in Lysis
CRB1	Main	2.62696	[0.9249869279039906, 4.328936236824259]	0.00248499	0.0441632	Stronger in Lysis
SRGAP3	Main	2.64997	[1.3394290297505131, 3.960510992322316]	7.39731e-05	0.00268824	Stronger in Lysis
GABRA1	Main	2.71508	[1.31190361201006, 4.118247138390741]	0.000149172	0.00491642	Stronger in Lysis
BMERB1	Main	2.7227	[1.8635768909202346, 3.581820074368201]	5.24978e-10	4.89014e-08	Similar across buffers
ROCK1	Main	2.7477	[1.8223741860788931, 3.6730176582297216]	5.88429e-09	4.91611e-07	Similar across buffers
CHP1	Main	2.77071	[0.9760389321597398, 4.565374790154084]	0.00247894	0.0441524	Stronger in Lysis
BACE1	Main	2.79055	[0.9936652471354437, 4.587442548108254]	0.00233604	0.0428924	Stronger in Lysis
CHCHD3	Main	2.86144	[2.41339415973626, 3.3094872843549936]	6.00641e-36	5.40844e-33	Stronger in Lysis
CDA	Main	2.99475	[1.432601738167332, 4.556901587237459]	0.000171695	0.00549968	Similar across buffers
BLOC1S1	Main	3.1201	[1.0754544131046049, 5.164755327618874]	0.0027818	0.0476611	Stronger in Lysis
DNAJA4	Main	3.19898	[2.165912640975672, 4.232038009411113]	1.28539e-09	1.13226e-07	Stronger in Lysis
SLC7A8	Main	3.38908	[2.472279217012628, 4.305871425862182]	4.31473e-13	6.17773e-11	Stronger in Lysis
SORL1	Main	3.43867	[1.2943954011926202, 5.5829545666110265]	0.0016717	0.0331234	Similar across buffers
ITGA6	Main	3.45603	[2.9598662649802705, 3.952187331161955]	1.95846e-42	2.64523e-39	Stronger in Lysis
PTGFRN	Main	3.50787	[2.760076804149697, 4.255665337590362]	3.7812e-20	1.44486e-17	Stronger in Lysis
SAT2	Main	3.52156	[1.871943274365981, 5.171178283996499]	2.86323e-05	0.00114869	Similar across buffers
PENK	Main	3.52873	[2.1412401643046572, 4.916221899976431]	6.20673e-07	3.56733e-05	Similar across buffers
TMED5	Main	3.84485	[1.8776572574786696, 5.812035427360588]	0.000127766	0.00433229	Stronger in Lysis
TSNAX	Main	3.92419	[2.9006855333216564, 4.947686831501232]	5.70572e-14	9.43657e-12	Stronger in Lysis
BNIP1	Main	4.17411	[3.154072261240021, 5.194151973094423]	1.05417e-15	2.30891e-13	Stronger in Lysis
NDUFB4	Main	4.42956	[3.2825536864843206, 5.576565993697246]	3.75886e-14	6.48123e-12	Stronger in Lysis
EIF4E	Main	4.47231	[3.384232521951069, 5.560395820942495]	7.88382e-16	1.77474e-13	Stronger in Lysis
EYS	Main	4.47556	[2.7228293984335052, 6.22828561495615]	5.59403e-07	3.23814e-05	Stronger in Lysis
PAK3	Main	4.51312	[2.3566381674676538, 6.669594559604066]	4.09864e-05	0.00158168	Stronger in Lysis
NECAP1	Main	4.60179	[3.523268241161244, 5.680302370025267]	6.12899e-17	1.60224e-14	Stronger in Lysis
HDAC11	Main	5.19063	[4.245733880030334, 6.135518488830151]	4.94017e-27	2.66901e-24	Similar across buffers
PPP1R12B	Main	5.64168	[4.428819716779185, 6.854549639405698]	7.73449e-20	2.61168e-17	Stronger in Lysis
CD151	Main	5.80663	[2.879787419067545, 8.733467041368852]	0.000100899	0.00349439	Stronger in Lysis
APPL2	Main	6.82717	[5.99718194622994, 7.657167363349313]	1.7917e-58	4.83997e-55	Similar across buffers
MRPL13	Interaction	-7.39452	[-9.266834155766295, -5.522209760240356]	9.88752e-15	1.88537e-12	Only in RIPA
COA7	Interaction	-6.64962	[-10.730617685026424, -2.5686267128345595]	0.00140516	0.0293902	Only in RIPA
SURF1	Interaction	-5.82557	[-7.599682609117351, -4.051462370172495]	1.22782e-10	1.25952e-08	Only in RIPA
ITM2C	Interaction	-5.38377	[-6.002831312533133, -4.764714879193661]	3.79127e-65	3.07244e-61	Only in RIPA
LAMB2	Interaction	-4.27631	[-4.773221421904145, -3.7794037579932205]	7.85391e-64	3.1824e-60	Only in RIPA
SZRD1	Interaction	-4.275	[-6.939361882941488, -1.6106446303823594]	0.00166205	0.0330893	Only in Lysis
PGLYRP2	Interaction	-3.55657	[-4.392513842788098, -2.720627187389648]	7.50589e-17	1.90087e-14	Only in RIPA
AASS	Interaction	-3.48592	[-5.176879716358974, -1.7949579328118752]	5.33444e-05	0.00199218	Only in RIPA
SUCLG2	Interaction	-3.36021	[-4.236950986993989, -2.4834746740128764]	5.83125e-14	9.45129e-12	Only in RIPA
HSCB	Interaction	-3.19825	[-4.113368599568864, -2.2831246027543344]	7.39276e-12	9.21707e-10	Only in RIPA
MOCS2	Interaction	-3.011	[-4.9906707253988305, -1.0313212464925887]	0.00287293	0.0489007	Only in RIPA
RPL6	Interaction	-2.93825	[-3.37018446602268, -2.5063233048028533]	1.49063e-40	1.72572e-37	Only in RIPA
GPD1L	Interaction	-2.92481	[-3.420997089631614, -2.428619741197143]	7.12019e-31	4.43862e-28	Only in RIPA
EPN1	Interaction	-2.92146	[-3.4082297999462687, -2.4346999065833597]	6.03237e-32	4.44421e-29	Only in RIPA
KRT82	Interaction	-2.89835	[-4.406425637044075, -1.390279789899608]	0.000165328	0.00531674	Only in Lysis
SHC3	Interaction	-2.88261	[-4.019413166027631, -1.7458093931596437]	6.69806e-07	3.79588e-05	Only in RIPA
TCEAL5	Interaction	-2.77756	[-4.462239129096509, -1.0928777589214291]	0.00123176	0.0267695	Only in RIPA
C5	Interaction	-2.66222	[-3.0900074796822325, -2.2344291452264278]	3.21494e-34	2.60539e-31	Only in RIPA
VASP	Interaction	-2.65771	[-3.653015078857064, -1.6624073820490697]	1.66244e-07	1.09532e-05	Only in RIPA
SRSF6	Interaction	-2.61718	[-3.3592023543218312, -1.8751580954551985]	4.746e-12	6.20348e-10	Only in RIPA
HDLBP	Interaction	-2.60925	[-4.1158302458815825, -1.1026646473124952]	0.000687648	0.0169899	Only in RIPA
CHI3L1	Interaction	-2.60513	[-4.09106259821114, -1.119198079901015]	0.000589934	0.015034	Only in RIPA
SRA1	Interaction	-2.52015	[-3.835177246095881, -1.2051129622341654]	0.000172581	0.00550629	Only in RIPA
NEU1	Interaction	-2.40408	[-3.5335740290366777, -1.274588166307576]	3.02328e-05	0.00119515	Only in RIPA
LZTFL1	Interaction	-2.3789	[-3.0586816670872023, -1.699116998094663]	6.93942e-12	8.92652e-10	Only in RIPA
RDH8	Interaction	-2.37844	[-3.9321509893643043, -0.8247332810483268]	0.00269675	0.046867	Only in Lysis
GALNT11	Interaction	-2.36744	[-3.7086234647219705, -1.0262561353701465]	0.000540772	0.0141826	Only in RIPA
FAM174A	Interaction	-2.35829	[-3.5848238497628233, -1.1317634186465502]	0.000164236	0.00530267	Only in RIPA
CDKN2C	Interaction	-2.32664	[-3.700753246238877, -0.952529247792574]	0.000904688	0.0210678	Only in RIPA
GNPDA2	Interaction	-2.30841	[-3.089200425983849, -1.5276166101899404]	6.84734e-09	5.44028e-07	Only in RIPA
SPON1	Interaction	-2.20365	[-3.387601200235503, -1.0196953737744765]	0.00026428	0.00784515	Only in RIPA
RAB3GAP1	Interaction	-2.14654	[-3.288564832907873, -1.0045249701328216]	0.000229642	0.00702272	Only in RIPA
STAT1	Interaction	-2.13531	[-3.4602509000318937, -0.8103627460088916]	0.00158465	0.0320938	Only in RIPA
SDHAF2	Interaction	-2.11498	[-3.3528888120323304, -0.8770756177221288]	0.000812127	0.0195877	Only in RIPA
SERF2	Interaction	-2.10706	[-3.4276355190417016, -0.7864878482102549]	0.0017645	0.0342913	Only in RIPA
PPM1E	Interaction	-2.02156	[-2.9106156309137856, -1.1325091644674292]	8.32545e-06	0.000381184	Only in RIPA
ERI3	Interaction	-1.91424	[-2.991184949557178, -0.8373007427741168]	0.000494355	0.0131368	Only in RIPA
DDX19B	Interaction	-1.8906	[-2.864412403828394, -0.916786446691]	0.000141717	0.00470686	Only in Lysis
OAT	Interaction	-1.83239	[-2.464378850495288, -1.2004013676227405]	1.32565e-08	1.00553e-06	Only in RIPA
RPS15A	Interaction	-1.81872	[-2.800479975114218, -0.8369570824779373]	0.000282496	0.00832489	Only in RIPA
ACADM	Interaction	-1.77786	[-2.7863176284294413, -0.7694120282205359]	0.000549592	0.0143212	Only in RIPA
HIGD1A	Interaction	-1.73723	[-2.841590881088327, -0.6328593139286285]	0.00204839	0.0390591	Only in RIPA
SH3KBP1	Interaction	-1.68426	[-2.416277789379076, -0.952248588721872]	6.49491e-06	0.00030077	Only in RIPA
CCDC92	Interaction	-1.65929	[-2.6947195019397983, -0.6238644114990011]	0.00168442	0.0332129	Only in Lysis
ISCU	Interaction	-1.56487	[-2.153296559775083, -0.9764392031474278]	1.86483e-07	1.21876e-05	Only in RIPA
PPL	Interaction	-1.47048	[-2.230457666633022, -0.7105019936380926]	0.00014924	0.00491642	Only in RIPA
LZTS1	Interaction	-1.44044	[-2.327079126146387, -0.5537915188167705]	0.00145183	0.029938	Only in Lysis
VPS4A	Interaction	-1.42546	[-2.081733396215519, -0.7691965548504787]	2.07011e-05	0.000875885	Only in RIPA
S100A16	Interaction	-1.4251	[-2.207262615350474, -0.6429340072598807]	0.000355564	0.0100751	Only in RIPA
HSD17B10	Interaction	-1.40414	[-2.3179305662284913, -0.4903520743843661]	0.00259782	0.0456222	Only in RIPA
ERAP2	Interaction	-1.39564	[-2.258877722908404, -0.5324012723274069]	0.00153086	0.031171	Only in RIPA
G6PD	Interaction	-1.35685	[-1.8403836308084158, -0.8733171435070547]	3.80036e-08	2.77461e-06	Only in RIPA
TOM1	Interaction	-1.3477	[-2.1474804001680603, -0.5479098416056596]	0.00095766	0.0221739	Only in Lysis
LTBP2	Interaction	-1.20867	[-1.8957692420971015, -0.5215714131306469]	0.000565262	0.0146354	Only in Lysis
NECAB2	Interaction	-1.20679	[-1.8376893601881852, -0.5758909659407193]	0.000177514	0.00561943	Only in RIPA
TCERG1	Interaction	-1.20647	[-1.7608168525421555, -0.6521176351034284]	1.99368e-05	0.000853843	Only in Lysis
H2BC18	Interaction	-1.14683	[-1.8059298722317774, -0.48772863563071167]	0.000648867	0.0162799	Only in RIPA
SERPINA6	Interaction	-1.14399	[-1.82840553633603, -0.4595711964990896]	0.00105275	0.0240323	Only in Lysis
RHOA	Interaction	-1.02735	[-1.645446938129033, -0.40924901974994854]	0.00112329	0.0249402	Only in RIPA
MARCKSL1	Interaction	-1.01098	[-1.6315106569001963, -0.39044312593246633]	0.00140713	0.0293902	Only in Lysis
KHDRBS3	Interaction	-1.00119	[-1.6232346211761675, -0.37914512424894353]	0.00160724	0.0321606	Only in RIPA
CKMT1A	Interaction	-0.982114	[-1.5445980467475102, -0.41962987678202035]	0.000621268	0.0156846	Only in RIPA
PALM2AKAP2	Interaction	-0.980612	[-1.6153258786474587, -0.34589750567985644]	0.00246115	0.0440243	Only in Lysis
GMPPB	Interaction	-0.882279	[-1.451380152193677, -0.31317839090823807]	0.00237728	0.0430995	Only in RIPA
NME3	Interaction	-0.823934	[-1.3612065084314993, -0.2866619114777348]	0.00264967	0.0462779	Only in Lysis
NFU1	Interaction	-0.758535	[-1.1950384793969566, -0.3220318190157556]	0.000659381	0.0164419	Only in Lysis
S100A11	Interaction	-0.739345	[-1.2228841497616452, -0.25580620357195955]	0.00272792	0.046867	Only in Lysis
FABP5	Interaction	-0.73831	[-1.1995922706556192, -0.2770279450645997]	0.00170662	0.0334069	Only in RIPA
DLG4	Interaction	-0.737008	[-1.1007271730604207, -0.3732885975783674]	7.14233e-05	0.00261907	Only in RIPA
GNB5	Interaction	-0.632632	[-1.0253811318284962, -0.23988293314691833]	0.00159364	0.0320938	Only in RIPA
DDB1	Interaction	-0.51942	[-0.8182109578810696, -0.22062873369939917]	0.000656305	0.0164157	Only in Lysis
PGK2	Interaction	-0.455526	[-0.7545423891946195, -0.1565093316733221]	0.00282804	0.0483512	Only in RIPA
PDIA4	Interaction	-0.40516	[-0.6671503562200196, -0.14316917533464052]	0.0024373	0.0437957	Only in Lysis
DDX1	Interaction	0.59444	[0.27639039448978164, 0.9124891016340215]	0.000249077	0.00744843	Only in RIPA
AK3	Interaction	0.66027	[0.30783453545532236, 1.012706204881868]	0.000240762	0.00728035	Only in Lysis
DMTN	Interaction	0.716379	[0.2452826613608584, 1.187474533349524]	0.00287828	0.0489007	Only in Lysis
NEO1	Interaction	0.757085	[0.3111793456653674, 1.2029903081961848]	0.000875525	0.0206257	Only in RIPA
SNRNP70	Interaction	0.803368	[0.39142795965187654, 1.2153088441965834]	0.000132196	0.00444528	Only in RIPA
CRYGS	Interaction	0.833123	[0.35812231195606037, 1.308123500271207]	0.000586762	0.0150004	Only in RIPA
SORBS1	Interaction	0.842514	[0.4364677506284635, 1.2485603639053768]	4.76691e-05	0.00181366	Only in RIPA
BCAS1	Interaction	0.845706	[0.3364875832264307, 1.354924506577945]	0.00113355	0.025013	Only in RIPA
GSS	Interaction	0.85839	[0.5106769034818104, 1.2061035403950726]	1.30817e-06	7.11504e-05	Only in RIPA
PSMD4	Interaction	0.869834	[0.4060903029829405, 1.3335768361560643]	0.000236675	0.00718357	Only in RIPA
GRIPAP1	Interaction	0.93186	[0.5012773632199448, 1.3624434689803022]	2.21813e-05	0.000931385	Only in RIPA
SF3B5	Interaction	1.05756	[0.41324522640221184, 1.7018717546340758]	0.00129524	0.0278425	Only in Lysis
SNRNP40	Interaction	1.07747	[0.4183180806203294, 1.7366156594049893]	0.00135616	0.0287704	Only in RIPA
PGLS	Interaction	1.08849	[0.6280440012740416, 1.548930807736183]	3.59793e-06	0.00017779	Only in RIPA
CHMP4A	Interaction	1.14228	[0.48892417755681405, 1.7956276627277332]	0.000611035	0.0154745	Only in Lysis
CHGB	Interaction	1.1775	[0.6939069970149038, 1.6610955107217182]	1.82128e-06	9.46132e-05	Only in RIPA
EDF1	Interaction	1.17841	[0.469648838517122, 1.8871805019926]	0.00111927	0.0249286	Only in RIPA
ANK3	Interaction	1.17969	[0.6414663766535156, 1.7179083171982958]	1.73984e-05	0.000770474	Only in RIPA
SPR	Interaction	1.30959	[0.4653405607224007, 2.153832959126706]	0.0023636	0.0430441	Only in Lysis
RAB3C	Interaction	1.35986	[0.47089294543828086, 2.2488253820489224]	0.00271603	0.046867	Only in RIPA
SNCG	Interaction	1.3904	[0.9637289971886212, 1.8170646947285571]	1.69171e-10	1.69255e-08	Only in RIPA
TLN2	Interaction	1.52434	[0.5732237243139454, 2.475453910139277]	0.00168253	0.0332129	Only in RIPA
BAX	Interaction	1.6352	[0.6129960189693091, 2.6573982047708453]	0.00171667	0.0335226	Only in RIPA
CARS1	Interaction	1.64237	[0.5747492483689682, 2.7100002743969]	0.00256896	0.0452584	Onlyin Lysis
RBBP7	Interaction	1.70757	[0.658387313836033, 2.756752165829605]	0.00142328	0.0294993	Only in RIPA
HSPA13	Interaction	1.73252	[0.8771899436184478, 2.5878466487067224]	7.18656e-05	0.00262342	Only in RIPA
FARSA	Interaction	1.73413	[1.3169887451722921, 2.151266504977125]	3.70138e-16	8.57029e-14	Only in RIPA
LARP1	Interaction	1.77092	[0.6034955980002747, 2.9383515687980144]	0.00294754	0.0499725	Only in Lysis
PPP6R2	Interaction	1.78877	[0.8617698646539869, 2.7157698789366465]	0.000155566	0.0050835	Only in RIPA
RPN1	Interaction	1.82269	[1.3082120773477028, 2.3371777538803222]	3.81951e-12	5.24633e-10	Only in RIPA
C1orf198	Interaction	1.90417	[1.2214389328513564, 2.586893388167078]	4.59127e-08	3.26383e-06	Only in RIPA
MINK1	Interaction	1.97585	[0.7859389754296711, 3.1657661074030523]	0.00113583	0.025013	Only in RIPA
NEFH	Interaction	2.02625	[1.4518104283566404, 2.600681715558919]	4.7279e-12	6.20348e-10	Only in RIPA
NCSTN	Interaction	2.07422	[1.3192646125122665, 2.8291817719340475]	7.24709e-08	4.93533e-06	Only in RIPA
PLCL1	Interaction	2.16612	[0.7926165475266558, 3.5396272003566027]	0.00199476	0.0382164	Only in RIPA
TAF15	Interaction	2.26085	[0.9795715990976037, 3.542124648750395]	0.000543372	0.0142048	Only in RIPA
BPGM	Interaction	2.27254	[1.0437350359304634, 3.501342119926233]	0.000289252	0.00846245	Only in RIPA
SLC7A2	Interaction	2.36181	[1.2799623434589775, 3.4436617912805123]	1.87866e-05	0.000818531	Only in RIPA
CD47	Interaction	2.49276	[1.7354207634177716, 3.250103250375043]	1.11003e-10	1.15329e-08	Only in RIPA
SWAP70	Interaction	2.53396	[1.1036353733012867, 3.964288071736264]	0.000516084	0.0136233	Only in RIPA
AP3M2	Interaction	2.62318	[1.1732139834573314, 4.073147114947945]	0.000391374	0.010862	Only in RIPA
KIF5B	Interaction	2.63163	[1.6351106253241012, 3.628150083056841]	2.26798e-07	1.4587e-05	Only in RIPA
AP2A2	Interaction	2.64591	[1.0670501240985992, 4.224768820200879]	0.00102135	0.0235143	Only in RIPA
MFAP1	Interaction	2.7359	[1.2560670951236488, 4.215733931762868]	0.000290575	0.00847057	Only in RIPA
VWA5A	Interaction	2.78708	[1.4609965508866358, 4.113155727884754]	3.79964e-05	0.00147331	Only in RIPA
SYNE2	Interaction	2.93049	[1.2947425076989272, 4.566228020162496]	0.000445857	0.0121249	Only in RIPA
LTF	Interaction	3.11345	[1.55716169800957, 4.669736340821727]	8.81716e-05	0.00309326	Only in Lysis
STRN	Interaction	3.18682	[2.0350868020438098, 4.33856022551565]	5.85526e-08	4.0906e-06	Only in RIPA
RPL8	Interaction	3.23004	[2.1519660707283927, 4.308107434209862]	4.29787e-09	3.66631e-07	Only in RIPA
TMEM114	Interaction	3.27021	[2.282079554070827, 4.25833545816341]	8.78551e-11	9.36812e-09	Only in RIPA
CDKN1B	Interaction	3.49658	[2.178936806471043, 4.814217269425121]	1.98123e-07	1.28447e-05	Only in RIPA
NUDT16L1	Interaction	3.49872	[2.3853712069438773, 4.612059279320115]	7.30937e-10	6.65564e-08	Only in RIPA
SDHAF4	Interaction	3.62943	[1.3839173840246897, 5.874933563280444]	0.00153545	0.0311861	Only in Lysis
PSMD5	Interaction	3.6929	[2.363833703226841, 5.021959444420395]	5.15439e-08	3.63228e-06	Only in RIPA
KIAA1143	Interaction	3.75054	[2.4415936299052112, 5.059489860888274]	1.95537e-08	1.45379e-06	Only in RIPA
FGD4	Interaction	3.77137	[2.7557827581796754, 4.786952215790584]	3.38018e-13	5.07278e-11	Only in RIPA
AGO1	Interaction	4.72777	[3.7291076257201023, 5.726431678355636]	1.71603e-20	7.3193e-18	Only in RIPA
PPP5C	Interaction	5.00757	[2.9809061550707607, 7.034241676734025]	1.28048e-06	7.01151e-05	Onlyin RIPA
ATP5MK	Interaction	5.06039	[3.0238599897996314, 7.096929392848568]	1.11524e-06	6.14824e-05	Only in RIPA
TSPAN10	Interaction	5.13751	[3.831670557260658, 6.443341878369758]	1.24814e-14	2.29885e-12	Only in RIPA

## Sheet: S3.DAPs_Brain
Protein	Effect	Beta	CI	P_value	FDR	Classification of changes
OS9	Main	-6.07139	[-7.263657027686158, -4.879128257580994]	1.85034e-23	1.20303e-20	Stronger in Lysis
KHDRBS3	Main	-4.35192	[-5.546797850873658, -3.1570470200731515]	9.43588e-13	1.9897e-10	Stronger in Lysis
PSMD12	Main	-3.97339	[-4.258828579041937, -3.6879462321277163]	6.74681e-164	5.26386e-160	Stronger in Lysis
TECR	Main	-3.81286	[-5.206112824661808, -2.4195992265760604]	8.15184e-08	8.15393e-06	Stronger in Lysis
CAMSAP3	Main	-3.46042	[-4.761009620620746, -2.159836454682356]	1.84011e-07	1.5605e-05	Stronger in Lysis
RAB35	Main	-3.27723	[-3.90134649950705, -2.653123211771269]	7.669e-25	5.98336e-22	Stronger in Lysis
RRAGC	Main	-3.20782	[-4.401603077763845, -2.0140436481763553]	1.38937e-07	1.26045e-05	Stronger in Lysis
DGLUCY	Main	-3.00162	[-4.134455641358365, -1.8687766537610944]	2.06712e-07	1.66401e-05	Stronger in Lysis
OSBP2	Main	-2.82661	[-4.0420454611034415, -1.6111660732672646]	5.16286e-06	0.000274018	Similar across buffers
TUBB6	Main	-2.77877	[-4.695561842111898, -0.8619823738082453]	0.00449213	0.0448179	Stronger in Lysis
EGFLAM	Main	-2.73708	[-4.560543224728823, -0.9136139656817879]	0.00326133	0.0360673	Similar across buffers
SYNGR3	Main	-2.61811	[-4.175343452286933, -1.0608774744683982]	0.000983498	0.0157712	Stronger in Lysis
CANX	Main	-2.57416	[-2.8170877850756066, -2.3312394732314714]	8.27277e-96	2.15147e-92	Stronger in Lysis
TMEM43	Main	-2.53291	[-3.319629157219416, -1.746183124632883]	2.78617e-10	4.18033e-08	Stronger in Lysis
CLUL1	Main	-2.53023	[-4.1726704419691, -0.8877813499421561]	0.00253299	0.0297626	Stronger in Lysis
KIF5B	Main	-2.42573	[-2.919475017482843, -1.93198490244184]	6.02278e-22	3.35641e-19	Stronger in Lysis
LACTB2	Main	-2.42064	[-2.880101752707025, -1.9611757458094492]	5.3817e-25	4.66533e-22	Stronger in Lysis
ENGASE	Main	-2.40742	[-3.401203484020784, -1.413636323558988]	2.05467e-06	0.00012053	Stronger in Lysis
TMX3	Main	-2.3945	[-3.935447985678877, -0.8535552382222917]	0.00232201	0.0279573	Stronger in Lysis
MTMR3	Main	-2.38336	[-3.855313005339198, -0.9114002219820441]	0.00150599	0.0210947	Similar across buffers
PRKCE	Main	-2.35578	[-3.8615227980827314, -0.8500306569177336]	0.00216645	0.0267024	Similar across buffers
GABRB3	Main	-2.35512	[-3.4601731659407795, -1.2500649410258864]	2.95218e-05	0.00116918	Similar across buffers
ICA1	Main	-2.34502	[-3.635299440329864, -1.0547427876210589]	0.000367839	0.00781983	Stronger in Lysis
LTF	Main	-2.3389	[-3.4516315051578452, -1.2261709282495048]	3.79296e-05	0.00143654	Similar across buffers
JUP	Main	-2.33469	[-3.536313614939107, -1.1330631090581655]	0.000140041	0.00378061	Stronger in Lysis
COPS5	Main	-2.32752	[-3.5126843078718792, -1.1423560595402407]	0.000118536	0.00342194	Similar across buffers
ACBD5	Main	-2.31205	[-3.506475336402028, -1.1176164888077817]	0.000148309	0.00392239	Stronger in Lysis
BSCL2	Main	-2.29542	[-3.0986327532053304, -1.4922078304947337]	2.12892e-08	2.40722e-06	Similar across buffers
RAB9A	Main	-2.2681	[-2.832985658481556, -1.7032220496398032]	3.55737e-15	1.02795e-12	Similar across buffers
FDX2	Main	-2.24772	[-3.5421164078350635, -0.9533191416447135]	0.000665359	0.0118519	Stronger in Lysis
TECPR1	Main	-2.23203	[-3.59596424850854, -0.8681056383393408]	0.00133927	0.0193141	Similar across buffers
GIT1	Main	-2.22026	[-3.541875501200317, -0.8986431902408663]	0.000992456	0.0157712	Similar across buffers
FBXO2	Main	-2.2193	[-3.7270881426036837, -0.7115217400577347]	0.00391576	0.0407343	Similar across buffers
DCC	Main	-2.10779	[-3.253538771799713, -0.9620399350004254]	0.000311352	0.00692171	Stronger in Lysis
ACSL4	Main	-2.08542	[-3.471252266463225, -0.6995870268665549]	0.00318412	0.0354893	Similar across buffers
SELENOF	Main	-2.04559	[-2.9866821376020756, -1.1045008521599746]	2.04194e-05	0.000861148	Stronger in Lysis
GLOD5	Main	-2.00957	[-3.144649539351124, -0.8744814679795134]	0.00052057	0.00990607	Similar across buffers
DIRAS2	Main	-2.00529	[-3.1222405203143304, -0.888339932368726]	0.000433544	0.00876108	Similar across buffers
PRKAR1A	Main	-1.99309	[-2.353433472608377, -1.6327485549369776]	2.20627e-27	3.28384e-24	Stronger in Lysis
YWHAQ	Main	-1.98967	[-2.7331917130563843, -1.2461566775800956]	1.5635e-07	1.40212e-05	Stronger in Lysis
TMEM201	Main	-1.98279	[-3.1001406363715556, -0.8654340282006938]	0.000505108	0.00970967	Similar across buffers
STX6	Main	-1.95752	[-3.004687356108313, -0.9103592077822698]	0.000248431	0.0058206	Stronger in Lysis
CD109	Main	-1.95664	[-2.851781437082955, -1.061489101724081]	1.83444e-05	0.000806891	Stronger in Lysis
PITPNA	Main	-1.95497	[-2.942125380848549, -0.9678235977533529]	0.000103791	0.00311453	Stronger in Lysis
GNB2	Main	-1.9444	[-2.9164575814629004, -0.9723355322724044]	8.83722e-05	0.00273603	Similar across buffers
DYNLT3	Main	-1.91278	[-3.011550451868789, -0.8140021902585168]	0.000644977	0.0115947	Stronger in Lysis
EIF4A2	Main	-1.90693	[-3.1487325557489143, -0.6651282141124313]	0.00261462	0.0304955	Similar across buffers
DHX30	Main	-1.89942	[-3.0355472046519303, -0.7632908543610721]	0.00105014	0.0163537	Similar across buffers
YWHAG	Main	-1.89721	[-2.7258343551102433, -1.0685791930317365]	7.20676e-06	0.000365696	Stronger in Lysis
LRBA	Main	-1.85515	[-2.6524249931230175, -1.0578654568214894]	5.10248e-06	0.000272668	Similar across buffers
IDH3G	Main	-1.82939	[-2.366769653205151, -1.2920060339375554]	2.51948e-11	4.18233e-09	Stronger in Lysis
ETHE1	Main	-1.8049	[-2.693616648115838, -0.9161817811167714]	6.87712e-05	0.00224499	Similar across buffers
EEF1B2	Main	-1.78984	[-2.5531483648721194, -1.0265395944184452]	4.30996e-06	0.000232263	Stronger in Lysis
MACROD2	Main	-1.78468	[-2.9070008179440525, -0.6623670908535111]	0.00182892	0.0237821	Similar across buffers
SMYD5	Main	-1.7707	[-2.904927378569858, -0.636478010978097]	0.00221476	0.027084	Similar across buffers
OTUD6B	Main	-1.76099	[-2.9344868902496803, -0.5874923733789705]	0.00326956	0.0360673	Stronger in Lysis
DCUN1D1	Main	-1.76049	[-2.6662393525620582, -0.8547501439079205]	0.000139203	0.00378061	Similar across buffers
PC	Main	-1.75442	[-2.932267530690436, -0.5765744954398606]	0.00350709	0.037534	Similar across buffers
NUDCD2	Main	-1.73743	[-2.6092271280680532, -0.8656365950737728]	9.38047e-05	0.00285884	Stronger in Lysis
PPM1A	Main	-1.73642	[-2.779731898382095, -0.6931051929109122]	0.00110618	0.0168234	Similar across buffers
NUDT16	Main	-1.7337	[-2.8422324079518684, -0.6251731035913188]	0.00217439	0.0267298	Similar across buffers
ERC1	Main	-1.73275	[-2.6574548585937894, -0.8080379626879595]	0.000240058	0.00564137	Similar across buffers
AVL9	Main	-1.73092	[-2.811127582931017, -0.6507196046218306]	0.00168571	0.0225503	Stronger in Lysis
DCTN4	Main	-1.71121	[-2.645925200579217, -0.7765027308610651]	0.000332987	0.00727647	Similar across buffers
DCAKD	Main	-1.70855	[-2.409817083930356, -1.0072838311397248]	1.79517e-06	0.000107738	Similar across buffers
NELL2	Main	-1.69764	[-2.652619752315019, -0.7426656524784516]	0.000493635	0.00965816	Similar across buffers
HMGCS1	Main	-1.69695	[-2.7560770022588725, -0.6378147862704484]	0.00168795	0.0225503	Stronger in Lysis
CLNS1A	Main	-1.68334	[-2.4903572057773236, -0.8763231268801455]	4.34643e-05	0.00157645	Similar across buffers
ATP6V0D1	Main	-1.68162	[-2.8345150642605086, -0.5287263877616513]	0.00425222	0.043254	Stronger in Lysis
NOVA2	Main	-1.68118	[-2.676001387206963, -0.6863641859417643]	0.000925588	0.0151492	Similar across buffers
RPRD1B	Main	-1.66532	[-2.6647960973876144, -0.6658475946669064]	0.00109199	0.0167381	Similar across buffers
AAMP	Main	-1.65913	[-2.628790065503164, -0.6894703726067766]	0.000797723	0.0135892	Stronger in Lysis
C1QC	Main	-1.63753	[-2.6048895010440436, -0.6701688463100196]	0.000907327	0.0149661	Stronger in Lysis
LBHD1	Main	-1.62531	[-2.703352463855425, -0.5472715321843633]	0.00312722	0.0351565	Similar across buffers
STK39	Main	-1.62319	[-2.0602465856542116, -1.1861264742550623]	3.3615e-13	7.71365e-11	Stronger in Lysis
CAPN2	Main	-1.61848	[-2.6479756925445903, -0.5889794018919399]	0.00206122	0.0258008	Stronger in Lysis
OPA3	Main	-1.61482	[-2.625305180474504, -0.6043444347062197]	0.00173518	0.022868	Similar across buffers
COX7A2	Main	-1.56804	[-2.370611443759799, -0.7654778613027879]	0.000128481	0.00363191	Stronger in Lysis
AFDN	Main	-1.56647	[-2.513751970932631, -0.6191886191911001]	0.00119073	0.0175949	Similar across buffers
KIF2A	Main	-1.56481	[-2.6472253427214794, -0.4823867512803963]	0.00460508	0.0455173	Similar across buffers
SAMD14	Main	-1.5614	[-2.416951192174138, -0.7058425637949926]	0.000347616	0.007492	Similar across buffers
ERAP1	Main	-1.55053	[-2.2351634594670458, -0.8658923232827134]	9.04505e-06	0.000443833	Stronger in Lysis
IRS2	Main	-1.5444	[-2.450915663356892, -0.6378903459309044]	0.000840377	0.0141306	Stronger in Lysis
SEZ6	Main	-1.53927	[-2.548719666076064, -0.5298164770239313]	0.00280202	0.0323392	Similar across buffers
ROCK1	Main	-1.53816	[-2.301722263199047, -0.7745897838251158]	7.87332e-05	0.00250725	Similar across buffers
EIF3K	Main	-1.5197	[-2.536526605332635, -0.5028689522603578]	0.00339773	0.0368694	Similar across buffers
LAMTOR3	Main	-1.51651	[-2.3930308020569617, -0.6399927248235866]	0.000696287	0.0122551	Similar across buffers
STAM2	Main	-1.4991	[-2.5300052095469807, -0.4681943067015528]	0.00437058	0.0438858	Similar across buffers
SYP	Main	-1.49709	[-2.3378122030501443, -0.6563703377985949]	0.000482743	0.00957419	Stronger in Lysis
DCTD	Main	-1.49626	[-2.3456012834529725, -0.6469089442491123]	0.00055484	0.0104562	Similar across buffers
ACTR3B	Main	-1.49251	[-2.3434553504944966, -0.6415616749133819]	0.000586772	0.0108655	Similar across buffers
RPS4X	Main	-1.4897	[-2.1111331368804582, -0.8682706948018518]	2.62146e-06	0.000149289	Stronger in Lysis
LXN	Main	-1.47386	[-2.2709407226997294, -0.6767749690358557]	0.000289969	0.00656046	Similar across buffers
GGA3	Main	-1.47328	[-2.4063564398006587, -0.5401962744873665]	0.00197036	0.0250371	Similar across buffers
PAQR4	Main	-1.4723	[-2.2228205063047572, -0.7217793318364244]	0.000120616	0.00345972	Similar across buffers
HDHD3	Main	-1.46544	[-2.002903676267736, -0.9279717825855196]	9.09296e-08	8.75843e-06	Similar across buffers
COL28A1	Main	-1.46361	[-2.4386090466532617, -0.48860247559379166]	0.00325933	0.0360673	Similar across buffers
DLAT	Main	-1.44504	[-2.291582148808997, -0.5984917854918229]	0.000820982	0.0139052	Similar across buffers
NDUFAF1	Main	-1.44316	[-2.370401745907947, -0.5159177080342422]	0.00228469	0.0276789	Similar across buffers
YWHAH	Main	-1.42314	[-2.076120533397442, -0.7701681937605152]	1.93997e-05	0.000830689	Stronger in Lysis
NUDT15	Main	-1.41865	[-2.3829434426606046, -0.45435279737491774]	0.00393343	0.0408636	Similar across buffers
MMUT	Main	-1.4168	[-2.297365339079955, -0.5362255104192305]	0.00161331	0.0219669	Similar across buffers
ARPC2	Main	-1.41529	[-1.9128685229126776, -0.9177048923690481]	2.47838e-08	2.76233e-06	Stronger in Lysis
OLFM2	Main	-1.41411	[-1.812506172377954, -1.015704026882267]	3.48098e-12	6.78965e-10	Similar across buffers
HLCS	Main	-1.41283	[-2.2983159037404155, -0.5273507645231216]	0.00176465	0.0231392	Stronger in Lysis
UPB1	Main	-1.40808	[-2.318648323074937, -0.4975079056533518]	0.00243884	0.0290058	Similar across buffers
ACADSB	Main	-1.40676	[-2.2860253055573896, -0.5275037084535981]	0.00171372	0.0227388	Similar across buffers
SDHAF2	Main	-1.40514	[-2.216790628910911, -0.5934869674170439]	0.000691047	0.0122257	Similar across buffers
UCHL1	Main	-1.39303	[-2.278619900693765, -0.5074389161578969]	0.00204916	0.0258008	Similar across buffers
TMED4	Main	-1.3852	[-2.0849413386206326, -0.6854514258879426]	0.000104503	0.00312387	Similar across buffers
YWHAB	Main	-1.38116	[-1.8785688933702178, -0.8837501609593961]	5.26137e-08	5.47322e-06	Similar across buffers
TUBA4A	Main	-1.3791	[-2.277179889472757, -0.48101234687231664]	0.00261491	0.0304955	Similar across buffers
PACSIN3	Main	-1.37673	[-2.0069925430000763, -0.74646669374142]	1.8581e-05	0.000809883	Stronger in Lysis
NDUFA3	Main	-1.37373	[-2.3175248910459416, -0.4299338024185777]	0.00433359	0.0436266	Similar across buffers
CDS1	Main	-1.36922	[-2.3080797032755305, -0.43036337128567304]	0.00425794	0.0432558	Similar across buffers
HOOK3	Main	-1.36758	[-2.2856420161377424, -0.44952432806565545]	0.00350421	0.037534	Similar across buffers
CYFIP1	Main	-1.35234	[-1.9421632627970873, -0.7625077521419248]	6.99851e-06	0.000361605	Similar across buffers
IDH3A	Main	-1.34052	[-2.0581789873929326, -0.6228603268798395]	0.000251206	0.005868	Stronger in Lysis
KRT78	Main	-1.33737	[-2.1804295543700025, -0.49431336839701656]	0.00187622	0.0242715	Similar across buffers
CCDC43	Main	-1.33383	[-2.1349596085366516, -0.5326912784726028]	0.00110167	0.0167933	Stronger in Lysis
ABCA8	Main	-1.33354	[-2.222953786305426, -0.444122536526253]	0.00329638	0.0361721	Similar across buffers
EEF1A1	Main	-1.2872	[-1.891471173291733, -0.6829377219596195]	2.97854e-05	0.00117367	Stronger in Lysis
PHF24	Main	-1.28517	[-2.128169402193328, -0.4421737024035053]	0.00280796	0.03236	Similar across buffers
SVOP	Main	-1.2821	[-2.011175769837225, -0.5530230774232586]	0.00056759	0.010645	Similar across buffers
YWHAZ	Main	-1.27743	[-1.890590652855525, -0.6642757351489867]	4.43953e-05	0.00159618	Stronger in Lysis
HOMER1	Main	-1.25866	[-2.025155420057418, -0.4921621826427123]	0.00128888	0.0186565	Stronger in Lysis
ACTB	Main	-1.22118	[-1.9650312585438163, -0.47732252416622056]	0.00129246	0.0186736	Stronger in Lysis
ACTBL2	Main	-1.21843	[-2.054287140757831, -0.38256388864584956]	0.00427644	0.0433309	Stronger in Lysis
APRT	Main	-1.21175	[-1.936540186361115, -0.48695489162714567]	0.00105	0.0163537	Stronger in Lysis
NRXN1	Main	-1.20896	[-2.0221879299741374, -0.395731631572804]	0.00357152	0.038119	Similar across buffers
SCARB1	Main	-1.20609	[-1.9943483156151576, -0.41783625483708253]	0.0027096	0.0314121	Stronger in Lysis
CNTN4	Main	-1.20248	[-1.8104330046403656, -0.5945188257646978]	0.000105924	0.00315427	Similar across buffers
GALT	Main	-1.18033	[-1.8506658076810494, -0.5099895850776615]	0.000558319	0.0104964	Stronger in Lysis
CALU	Main	-1.1712	[-1.7637944519219166, -0.5786121561429196]	0.000107198	0.00315608	Stronger in Lysis
CTNNA2	Main	-1.16392	[-1.6012987770627463, -0.726540215703569]	1.83122e-07	1.5605e-05	Similar across buffers
ARPC5L	Main	-1.15005	[-1.5756324526156715, -0.7244754420059805]	1.18062e-07	1.11928e-05	Stronger in Lysis
FUCA2	Main	-1.14908	[-1.8439459553024289, -0.4542163729471702]	0.00119051	0.0175949	Similar across buffers
ANP32B	Main	-1.14905	[-1.6083214082472876, -0.6897855517826392]	9.40572e-07	6.0725e-05	Stronger in Lysis
SHC3	Main	-1.14536	[-1.930208096884922, -0.36051298800357157]	0.00423298	0.0431145	Similar across buffers
GPI	Main	-1.12759	[-1.6629546331874838, -0.5922177209276285]	3.65851e-05	0.00139238	Similar across buffers
SARS2	Main	-1.12427	[-1.823231316659185, -0.4253160090992053]	0.00161822	0.0219954	Stronger in Lysis
CAB39	Main	-1.11773	[-1.5440214872840614, -0.6914307122230027]	2.76305e-07	2.09294e-05	Stronger in Lysis
SDCBP	Main	-1.11164	[-1.5559760233090594, -0.6673028925992948]	9.41775e-07	6.0725e-05	Similar across buffers
MAPRE3	Main	-1.10729	[-1.773781827093491, -0.4407997853220875]	0.00112901	0.0170708	Similar across buffers
DSTN	Main	-1.0958	[-1.7131383979060453, -0.47846274646347486]	0.000503254	0.00970967	Stronger in Lysis
ARHGAP1	Main	-1.0929	[-1.6345649546999315, -0.5512274618874817]	7.669e-05	0.0024522	Stronger in Lysis
DLG1	Main	-1.08739	[-1.7736505892833698, -0.4011286016310931]	0.00189901	0.0244419	Similar across buffers
REPS2	Main	-1.08416	[-1.6653514952750041, -0.5029600052168506]	0.000256088	0.00596416	Stronger in Lysis
HEXB	Main	-1.0804	[-1.7625481136922527, -0.39825613069636334]	0.00190764	0.0244419	Stronger in Lysis
AP2B1	Main	-1.07202	[-1.7404265563071288, -0.4036227826911001]	0.00166933	0.0224372	Stronger in Lysis
TPT1	Main	-1.07137	[-1.8168575638146605, -0.32588194855757635]	0.00485136	0.0473721	Stronger in Lysis
ITIH5	Main	-1.06749	[-1.7097838713476512, -0.4252020856068821]	0.00112407	0.0170292	Stronger in Lysis
ADGRA1	Main	-1.06529	[-1.4189304156035865, -0.7116558252889591]	3.54418e-09	4.45995e-07	Similar across buffers
TSR2	Main	-1.05935	[-1.4965105353231631, -0.6221829252031343]	2.03985e-06	0.00012053	Stronger in Lysis
AP2M1	Main	-1.05622	[-1.7233140401297207, -0.38912542686831697]	0.00191415	0.0244423	Similar across buffers
OTUB1	Main	-1.05122	[-1.6950716152799734, -0.4073635844117989]	0.00137416	0.0197808	Stronger in RIPA
PSPH	Main	-1.0495	[-1.6341482516247017, -0.46484605322744954]	0.000434325	0.00876108	Similar across buffers
SGTA	Main	-1.04875	[-1.7433218313491952, -0.3541800214297548]	0.00308237	0.0347524	Stronger in Lysis
FAM162A	Main	-1.04294	[-1.6087259343392213, -0.4771476069351577]	0.000302835	0.00676997	Similar across buffers
UNC119	Main	-1.03306	[-1.6255534577200628, -0.440557398913045]	0.000632424	0.0114217	Stronger in Lysis
CHMP2B	Main	-1.02515	[-1.592660189184264, -0.4576341758959892]	0.000399445	0.00831059	Stronger in Lysis
ARPC1A	Main	-1.019	[-1.4898661758680345, -0.5481286775493466]	2.22013e-05	0.00091648	Stronger in Lysis
FKBP2	Main	-1.01643	[-1.6864653534207974, -0.34639863321035214]	0.00294674	0.033661	Similar across buffers
GGA1	Main	-0.997661	[-1.5743519586769135, -0.42097022528205663]	0.00069717	0.0122551	Stronger in Lysis
CALCOCO1	Main	-0.994014	[-1.6889476744646106, -0.2990807170513624]	0.00505544	0.0486344	Stronger in Lysis
SPAG9	Main	-0.975952	[-1.6111218095511128, -0.3407814499159909]	0.0025994	0.0304056	Stronger in Lysis
EHD3	Main	-0.973798	[-1.6389025554617178, -0.3086940385084096]	0.0041094	0.0420755	Stronger in Lysis
NEO1	Main	-0.973249	[-1.5141368264779635, -0.4323616263301392]	0.000420817	0.00864004	Stronger in Lysis
FIP1L1	Main	-0.970526	[-1.1461938841058432, -0.7948589802858332]	2.52538e-27	3.28384e-24	Similar across buffers
PFN2	Main	-0.967171	[-1.6195136259782914, -0.3148274272882571]	0.00366242	0.0388765	Similar across buffers
CLTB	Main	-0.965304	[-1.4380647723196636, -0.49254384388426586]	6.28237e-05	0.00211272	Similar across buffers
PTPA	Main	-0.952969	[-1.4439534804751528, -0.46198458908968737]	0.000142284	0.00381478	Stronger in Lysis
SUCLA2	Main	-0.94314	[-1.5348365713848868, -0.35144288024612724]	0.0017835	0.023269	Similar across buffers
BSDC1	Main	-0.933063	[-1.496288603010521, -0.3698373346564302]	0.00116646	0.0174678	Similar across buffers
PRPSAP2	Main	-0.931557	[-1.4477820493565718, -0.4153312054550533]	0.000404913	0.00837966	Similar across buffers
RGS9	Main	-0.921083	[-1.4505159378590133, -0.3916507485646451]	0.000649966	0.0116576	Similar across buffers
AFG3L2	Main	-0.901233	[-1.4333325423591923, -0.36913387650116425]	0.000901297	0.0149298	Similar across buffers
SLC4A2	Main	-0.880113	[-1.4519864042055768, -0.3082397062888572]	0.00255809	0.0300123	Similar across buffers
NDUFAB1	Main	-0.876065	[-1.2849795840740175, -0.46715006993608194]	2.68031e-05	0.00108351	Stronger in Lysis
PDIA6	Main	-0.872754	[-1.3493886559106498, -0.3961194667398292]	0.000332149	0.00727647	Stronger in Lysis
RAP1GDS1	Main	-0.860434	[-1.3893090940059962, -0.33155866222017405]	0.00142919	0.0203118	Similar across buffers
CLTA	Main	-0.845977	[-1.3724038701202501, -0.3195494805089407]	0.00163442	0.022177	Similar across buffers
CRYBB2	Main	-0.844132	[-1.2190043299657962, -0.46926001309880694]	1.0175e-05	0.000487026	Similar across buffers
DDRGK1	Main	-0.838012	[-1.3100971618546138, -0.3659272902881601]	0.00050293	0.00970967	Similar across buffers
ARPC3	Main	-0.837958	[-1.226244343249404, -0.4496723546236862]	2.3391e-05	0.000960507	Stronger in Lysis
TXNDC5	Main	-0.837356	[-1.3682380757436197, -0.30647399709431755]	0.00199191	0.0252697	Stronger in Lysis
TOM1L2	Main	-0.836486	[-1.3084651605987538, -0.3645058910762715]	0.000513473	0.00979491	Similar across buffers
PCDH1	Main	-0.834949	[-1.2940585247362897, -0.3758398595473804]	0.000364626	0.00777271	Similar across buffers
ACTR2	Main	-0.826132	[-1.2208435995168359, -0.43142103566490525]	4.09218e-05	0.00152034	Stronger in Lysis
STAM	Main	-0.817744	[-1.3284698045406231, -0.30701814929608673]	0.00170001	0.022634	Stronger in Lysis
COPS9	Main	-0.816915	[-1.2714950157007134, -0.36233538446214664]	0.000427969	0.00871806	Similar across buffers
UBA1	Main	-0.814136	[-1.3744129520991843, -0.2538581020469549]	0.00439934	0.0440047	Similar across buffers
CCDC6	Main	-0.810994	[-1.2265629178806725, -0.3954257514606632]	0.000130811	0.00368442	Similar across buffers
EHBP1	Main	-0.799817	[-1.3342781562233679, -0.26535516509286927]	0.0033563	0.0365215	Similar across buffers
SPTA1	Main	-0.783032	[-1.190846642978676, -0.3752180967505346]	0.000167706	0.00436147	Similar across buffers
HSPH1	Main	-0.778494	[-1.228570068623885, -0.3284180264210886]	0.000698572	0.0122551	Similar across buffers
APPL2	Main	-0.769423	[-1.063148384472576, -0.47569790369400083]	2.83359e-07	2.12574e-05	Similar across buffers
CPE	Main	-0.747198	[-1.2298047350950068, -0.26459146544910295]	0.00240916	0.0287844	Stronger in Lysis
ABLIM1	Main	-0.724973	[-1.1054542222060377, -0.344492340026284]	0.000188058	0.00476373	Similar across buffers
DBN1	Main	-0.713058	[-1.1910876546958817, -0.23502748110635857]	0.00346013	0.0372636	Similar across buffers
SUGT1	Main	-0.707633	[-1.1266822877021552, -0.28858405254474373]	0.000933891	0.0152113	Similar across buffers
RPS11	Main	-0.694051	[-1.1791442523795301, -0.2089586232539823]	0.00504356	0.0485801	Similar across buffers
ATP6V1C1	Main	-0.677814	[-1.0643647495515762, -0.291263915382437]	0.000588657	0.0108655	Stronger in Lysis
HABP4	Main	-0.657754	[-1.0957250510872125, -0.2197830549718967]	0.00324508	0.0360144	Similar across buffers
ARPC4	Main	-0.654493	[-1.0701217889944687, -0.2388639309821895]	0.0020262	0.02558	Similar across buffers
MRPL12	Main	-0.631868	[-1.0136539181833966, -0.2500830121952158]	0.00117942	0.0175944	Stronger in Lysis
CALR	Main	-0.619385	[-1.0163974361519639, -0.22237228005561727]	0.00222993	0.0271842	Stronger in Lysis
PPP1CC	Main	-0.613225	[-0.9390752332898669, -0.28737544137573967]	0.000225574	0.00540108	Similar across buffers
CTPS2	Main	-0.601297	[-0.9704356217279908, -0.2321589706196156]	0.00140985	0.0201586	Similar across buffers
UBQLN2	Main	-0.596047	[-0.9246252412002619, -0.2674694405608168]	0.000377381	0.00797681	Similar across buffers
ATP5PB	Main	-0.594485	[-0.9443148037284084, -0.24465578389861764]	0.000866345	0.0144737	Similar across buffers
STXBP1	Main	-0.59091	[-0.9640132131777717, -0.21780776468996293]	0.00190833	0.0244419	Similar across buffers
ARL3	Main	-0.587729	[-0.9943158579476412, -0.18114279139356054]	0.0046089	0.0455173	Stronger in Lysis
SATB2	Main	-0.582615	[-0.9718776786842125, -0.19335275964050508]	0.00335154	0.0365215	Similar across buffers
ATP6V1B2	Main	-0.573885	[-0.9655583947850158, -0.18221109623764253]	0.0040819	0.0419592	Similar across buffers
TOM1	Main	-0.570211	[-0.8556256019478196, -0.28479571579607665]	9.01514e-05	0.00278008	Similar across buffers
LHPP	Main	-0.517042	[-0.87743715062118, -0.15664769469029172]	0.00492538	0.0478553	Similar across buffers
HSP90AA1	Main	-0.497294	[-0.8047852729376215, -0.1898034028282194]	0.00152554	0.0211474	Similar across buffers
AARS1	Main	-0.450484	[-0.757115226177802, -0.14385222241221168]	0.00398362	0.0413301	Similar across buffers
ISCA2	Main	-0.438215	[-0.6168051636052321, -0.25962396102825797]	1.51507e-06	9.19498e-05	Stronger in Lysis
TMED9	Main	-0.4326	[-0.7337243013977457, -0.13147491835776204]	0.00486697	0.047438	Similar across buffers
EEA1	Main	-0.409269	[-0.6949642645259979, -0.12357446733306904]	0.00498925	0.0483555	Stronger in Lysis
KPNB1	Main	-0.357968	[-0.5430190721081897, -0.17291725373862618]	0.000149792	0.00394823	Similar across buffers
NUCB1	Main	-0.338161	[-0.5151837768506251, -0.16113869457592572]	0.000181067	0.00461662	Similar across buffers
STIP1	Main	0.321309	[0.10024730271032153, 0.542371473594203]	0.00438887	0.0439912	Similar across buffers
PKM	Main	0.337809	[0.10349948281968521, 0.5721191332937413]	0.00471744	0.046413	Similar across buffers
PSMB7	Main	0.340383	[0.1338352305701828, 0.5469315396756333]	0.00123814	0.018192	Stronger in Lysis
ATP2B4	Main	0.357437	[0.1551718496458645, 0.5597023266236368]	0.000533019	0.0101183	Stronger in Lysis
SAFB	Main	0.366167	[0.11802044045539989, 0.6143126599860969]	0.00382628	0.040232	Similar across buffers
GNPDA2	Main	0.371635	[0.1646533001287099, 0.5786163907337857]	0.000432996	0.00876108	Similar across buffers
GNPDA1	Main	0.37433	[0.1569552765891083, 0.5917038839631985]	0.000737735	0.0127907	Similar across buffers
PSMA5	Main	0.393088	[0.183365681272793, 0.6028104863760151]	0.000239147	0.00563693	Stronger in Lysis
HLA_DRB1	Main	0.398168	[0.12792234154549098, 0.668413299611228]	0.00388039	0.0405285	Stronger in Lysis
ST13	Main	0.41725	[0.13608057675289986, 0.698420208789767]	0.00363112	0.0385967	Stronger in RIPA
PAXX	Main	0.424765	[0.23099220516622296, 0.6185379272506906]	1.736e-05	0.000769562	Stronger in Lysis
PARK7	Main	0.434226	[0.13837919712789726, 0.7300733131313458]	0.00401838	0.041525	Similar across buffers
CTSB	Main	0.43595	[0.14465802798004324, 0.727242315921161]	0.00335382	0.0365215	Similar across buffers
PEBP1	Main	0.438225	[0.21655271528924716, 0.6598969394544376]	0.000106772	0.00315608	Similar across buffers
PSMA7	Main	0.438266	[0.15555861801299692, 0.7209743221347771]	0.00237819	0.0285455	Stronger in Lysis
EDF1	Main	0.440732	[0.17991994577037812, 0.7015434243135386]	0.000926192	0.0151492	Similar across buffers
EWSR1	Main	0.44986	[0.21497520150355412, 0.6847457559307512]	0.00017418	0.00449984	Similar across buffers
XPO7	Main	0.455583	[0.23768315461081146, 0.6734821326555632]	4.16955e-05	0.00153447	Similar across buffers
PSMA1	Main	0.459581	[0.22632459872234031, 0.6928378047026152]	0.00011261	0.00328142	Stronger in Lysis
TM9SF3	Main	0.460683	[0.21493916977392, 0.7064274868523799]	0.00023856	0.00563693	Similar across buffers
PSMA6	Main	0.471182	[0.27469512379574423, 0.6676679635524095]	2.60079e-06	0.000149201	Stronger in Lysis
ACIN1	Main	0.483493	[0.154083504953887, 0.8129021327398358]	0.00401793	0.041525	Similar across buffers
LCTL	Main	0.486665	[0.15062180888242999, 0.8227085437442125]	0.00453316	0.0450544	Stronger in RIPA
CNGA1	Main	0.488211	[0.1864908174856329, 0.7899304880706604]	0.00151704	0.0211474	Similar across buffers
CARS1	Main	0.48932	[0.18890775310584412, 0.7897321941144617]	0.00141074	0.0201586	Similar across buffers
PSMB2	Main	0.491846	[0.30477206952484776, 0.6789189715184685]	2.56279e-07	1.97969e-05	Similar across buffers
UBXN7	Main	0.497221	[0.2657604048351734, 0.7286817248819378]	2.54951e-05	0.00104143	Stronger in Lysis
KRT17	Main	0.499216	[0.2588581931955975, 0.7395735785786415]	4.68544e-05	0.00166922	Stronger in Lysis
CES1	Main	0.504256	[0.1665230050909493, 0.8419889934757655]	0.00342969	0.0370616	Stronger in Lysis
PSMB3	Main	0.50616	[0.3211066221087936, 0.6912142637932962]	8.28054e-08	8.17781e-06	Stronger in Lysis
SPECC1	Main	0.511659	[0.2046966346999301, 0.8186212812236662]	0.0010871	0.0167289	Stronger in Lysis
TPR	Main	0.529386	[0.227577901307718, 0.831194778486368]	0.000586309	0.0108655	Similar across buffers
CUTA	Main	0.532815	[0.21371817188462616, 0.851912210902436]	0.00106538	0.0165211	Similar across buffers
IPO7	Main	0.534393	[0.25290098706241704, 0.8158854639931126]	0.00019855	0.00494917	Stronger in Lysis
ARSA	Main	0.538838	[0.16694023057267826, 0.9107361720093626]	0.00451465	0.0449277	Similar across buffers
PSMA3	Main	0.540539	[0.31183157088020713, 0.7692467520539057]	3.61663e-06	0.000203	Stronger in Lysis
DNPH1	Main	0.545694	[0.24310106043598922, 0.8482872482700458]	0.000408417	0.00842981	Similar across buffers
GPM6A	Main	0.552988	[0.3361416687197851, 0.7698338741714568]	5.78736e-07	4.10482e-05	Similar across buffers
MRPL19	Main	0.553714	[0.22377737660106156, 0.8836516139956854]	0.00100439	0.0157712	Similar across buffers
NDUFB6	Main	0.553878	[0.19971033766580942, 0.9080450870353698]	0.00217552	0.0267298	Stronger in Lysis
SF3A1	Main	0.563073	[0.22766414734422802, 0.8984817730243091]	0.00100073	0.0157712	Similar across buffers
SYMPK	Main	0.577216	[0.18387626696175097, 0.9705563198158228]	0.00402499	0.0415383	Similar across buffers
DTD1	Main	0.579092	[0.25775239772169234, 0.9004315619111419]	0.000412293	0.00848737	Similar across buffers
HNRNPR	Main	0.57931	[0.21317985591966476, 0.9454401635090823]	0.00192767	0.0245746	Stronger in Lysis
MARCKS	Main	0.588694	[0.2085071801951086, 0.9688817037971329]	0.00240637	0.0287844	Similar across buffers
TNS1	Main	0.588702	[0.17738885274087668, 1.0000158639111518]	0.00502782	0.0484884	Similar across buffers
NHERF2	Main	0.592849	[0.19735166663536036, 0.9883459967630845]	0.00330359	0.0362003	Similar across buffers
NUDT5	Main	0.593049	[0.17820444355871445, 1.0078936504311493]	0.0050802	0.0488124	Similar across buffers
FMN2	Main	0.602813	[0.21328831411462795, 0.9923375910057202]	0.00242005	0.0288704	Similar across buffers
RAPGEF1	Main	0.614929	[0.31173936909254957, 0.918119117328281]	7.03213e-05	0.00227654	Similar across buffers
MYH14	Main	0.622374	[0.2605137449422188, 0.9842348237612506]	0.000748964	0.0128994	Stronger in Lysis
ACY1	Main	0.63101	[0.26426281957698056, 0.9977568745669538]	0.000745612	0.0128797	Similar across buffers
GYG1	Main	0.633383	[0.2373264327510921, 1.0294385864190971]	0.00172193	0.022786	Similar across buffers
ACSL3	Main	0.640586	[0.3110509129721815, 0.9701207035446839]	0.000138972	0.00378061	Similar across buffers
LIMA1	Main	0.652587	[0.28458842795209677, 1.0205857851959594]	0.000509552	0.00976787	Similar across buffers
CTNND2	Main	0.653401	[0.2161386852471005, 1.0906642841704104]	0.00340303	0.0368756	Similar across buffers
NQO2	Main	0.659595	[0.3083836181315531, 1.0108057053021173]	0.000232389	0.00552773	Stronger in Lysis
NAPG	Main	0.66109	[0.2614036388526689, 1.0607770580706088]	0.00118768	0.0175949	Stronger in Lysis
HSPB1	Main	0.666527	[0.45602749597217695, 0.8770256901605956]	5.43326e-10	7.85005e-08	Similar across buffers
CLCC1	Main	0.670714	[0.2584624800484708, 1.0829651643190539]	0.00142879	0.0203118	Similar across buffers
SRM	Main	0.679951	[0.2553079973765816, 1.1045938355320186]	0.001699	0.022634	Stronger in Lysis
ATP5ME	Main	0.683093	[0.22614676916168291, 1.1400384759629103]	0.00338996	0.0368364	Similar across buffers
CHMP2A	Main	0.683648	[0.2287457322910938, 1.1385505260172593]	0.00322409	0.0358324	Similar across buffers
NDUFS4	Main	0.690337	[0.23951272068138796, 1.1411608308459953]	0.00268875	0.0312167	Stronger in Lysis
TNKS1BP1	Main	0.696264	[0.29916892030310216, 1.093359765422874]	0.000589093	0.0108655	Stronger in Lysis
ALAD	Main	0.703635	[0.21351550086848864, 1.1937544166357692]	0.00489594	0.0476285	Stronger in Lysis
SQOR	Main	0.723419	[0.3862078837397241, 1.060630319697893]	2.61417e-05	0.00106228	Stronger in Lysis
CYB5A	Main	0.727003	[0.24652771638825993, 1.2074778261101016]	0.00302088	0.0342074	Similar across buffers
DBI	Main	0.736889	[0.32854640100241794, 1.1452325294582892]	0.000404822	0.00837966	Similar across buffers
MINDY2	Main	0.741568	[0.30131342405536377, 1.1818221407084337]	0.000962111	0.0155091	Similar across buffers
LPP	Main	0.751505	[0.23848758997500807, 1.2645234079084104]	0.00409051	0.0419604	Similar across buffers
PSMD9	Main	0.752408	[0.3133236480729435, 1.1914918463965145]	0.000783486	0.0134346	Stronger in Lysis
EIF3J	Main	0.754359	[0.3727566756752711, 1.135961679629475]	0.000106846	0.00315608	Similar across buffers
HDGFL2	Main	0.761015	[0.3190984080877445, 1.202931995814276]	0.000737591	0.0127907	Similar across buffers
TMPO	Main	0.763584	[0.3912057062553615, 1.1359620616783397]	5.84397e-05	0.00198238	Similar across buffers
CALD1	Main	0.770491	[0.34760083964124144, 1.1933804327330262]	0.000355639	0.00764378	Similar across buffers
AMER2	Main	0.777102	[0.3684684620972529, 1.1857361725127145]	0.000193558	0.00485575	Similar across buffers
OCIAD1	Main	0.791941	[0.34681950465759676, 1.2370627308651838]	0.00048832	0.00962088	Stronger in Lysis
NHERF1	Main	0.794958	[0.4043523565743293, 1.1855631835149596]	6.63785e-05	0.00218517	Similar across buffers
HCFC1	Main	0.797942	[0.37702083197937436, 1.2188640132270596]	0.000202794	0.00503885	Similar across buffers
PDLIM5	Main	0.799622	[0.2413028987292365, 1.3579408848705117]	0.00499973	0.0483969	Similar across buffers
PSPC1	Main	0.800894	[0.4331985945034694, 1.1685887319689763]	1.96274e-05	0.000832242	Stronger in Lysis
FAM169A	Main	0.81145	[0.26029970568830985, 1.3626011742835813]	0.00390639	0.0406911	Stronger in Lysis
SORBS1	Main	0.817926	[0.26283728649632143, 1.373015465028173]	0.0038768	0.0405285	Similar across buffers
NASP	Main	0.825381	[0.2981653168273215, 1.3525975790271885]	0.00215198	0.026566	Similar across buffers
PCBD1	Main	0.827304	[0.3992793310133696, 1.2553285273334902]	0.000151681	0.00398457	Similar across buffers
DDX5	Main	0.828159	[0.2754811914905445, 1.3808375024138635]	0.00331507	0.0362752	Stronger in Lysis
ERICH5	Main	0.834379	[0.36417267409932275, 1.3045858767060243]	0.000505271	0.00970967	Stronger in Lysis
HSPB6	Main	0.834631	[0.3401055128119666, 1.3291564895415273]	0.000939944	0.015278	Similar across buffers
S100A11	Main	0.83744	[0.34681112138827624, 1.3280682244919595]	0.000821623	0.0139052	Similar across buffers
CLASP1	Main	0.838125	[0.34091395901343724, 1.3353365466217562]	0.000953779	0.0154066	Similar across buffers
MYEF2	Main	0.838981	[0.3879022957597734, 1.2900595694146553]	0.000266952	0.00614384	Similar across buffers
MTAP	Main	0.840798	[0.2636451307727996, 1.417951136377404]	0.00429988	0.0435118	Similar across buffers
HP	Main	0.841154	[0.26297521319434647, 1.4193327139456793]	0.00435242	0.0437598	Similar across buffers
PFKFB2	Main	0.846654	[0.3962873822267221, 1.2970210003771556]	0.000229082	0.00546574	Stronger in Lysis
LNPEP	Main	0.847146	[0.40978777708641806, 1.284504012274846]	0.000146827	0.00389642	Stronger in Lysis
DHCR7	Main	0.877254	[0.3998089150568763, 1.35469952469459]	0.000316725	0.00700024	Stronger in Lysis
PLEKHA7	Main	0.877657	[0.26668875790893465, 1.4886260714284427]	0.00487027	0.047438	Similar across buffers
AHNAK	Main	0.877768	[0.3196089140239511, 1.4359268157389595]	0.00205432	0.0258008	Similar across buffers
SMAP	Main	0.882024	[0.4316867569318427, 1.3323609396348164]	0.000123658	0.0035136	Similar across buffers
APOE	Main	0.883025	[0.5472893419002903, 1.2187603743571644]	2.5371e-07	1.97945e-05	Stronger in Lysis
PSMA2	Main	0.887887	[0.46824514794734584, 1.307528203700267]	3.36956e-05	0.00130462	Similar across buffers
PTPRN	Main	0.915416	[0.3145220408209918, 1.5163097480939003]	0.00282786	0.0325413	Stronger in RIPA
PSIP1	Main	0.920138	[0.5403689639784228, 1.2999071380806]	2.04654e-06	0.00012053	Stronger in Lysis
HLA_C	Main	0.92519	[0.32224096097699084, 1.5281384854314641]	0.00263449	0.0306323	Similar across buffers
MTSS2	Main	0.925729	[0.30834925209501407, 1.5431081785621914]	0.00329416	0.0361721	Similar across buffers
ARFIP1	Main	0.926317	[0.29466052749104155, 1.5579727493507138]	0.00404969	0.041738	Stronger in Lysis
CWC15	Main	0.926796	[0.4517742368186005, 1.401816792433995]	0.000131299	0.00368487	Similar across buffers
CHMP4B	Main	0.929191	[0.29332216786455867, 1.5650591416370077]	0.00418218	0.0426528	Similar across buffers
TARS1	Main	0.941435	[0.38133034692691037, 1.501539882810131]	0.00098651	0.0157712	Similar across buffers
NIBAN2	Main	0.942287	[0.3321631678066149, 1.552411818534758]	0.0024699	0.0292859	Similar across buffers
ACYP2	Main	0.942661	[0.3236149859146408, 1.5617078794097736]	0.00283985	0.0325831	Similar across buffers
DPP7	Main	0.945857	[0.41375879110279135, 1.4779551260765467]	0.000493926	0.00965816	Similar across buffers
APOO	Main	0.957964	[0.34733049156555473, 1.5685973923900822]	0.00210645	0.0261696	Stronger in Lysis
MOG	Main	0.963874	[0.4130312907834822, 1.514716800062085]	0.00060452	0.0110253	Stronger in Lysis
PSMB9	Main	0.964581	[0.5540137404883493, 1.3751490322942925]	4.13042e-06	0.00022855	Stronger in Lysis
TXLNA	Main	0.964652	[0.5925130629055301, 1.3367909249988936]	3.76276e-07	2.71825e-05	Similar across buffers
GABRG2	Main	0.965593	[0.3898789217330698, 1.5413080431314448]	0.00101164	0.0158173	Similar across buffers
HLA_DRA	Main	0.991965	[0.3912750829962849, 1.592654878861425]	0.00120947	0.0178043	Stronger in Lysis
PPP1R21	Main	1.00161	[0.3055046856964424, 1.6977105033515247]	0.00480012	0.0470484	Similar across buffers
MAGED2	Main	1.01928	[0.533124761564763, 1.5054313040101077]	3.96865e-05	0.0014815	Similar across buffers
TAGLN2	Main	1.02025	[0.45103044251740854, 1.5894689344037636]	0.00044312	0.00888746	Similar across buffers
KRT16	Main	1.02242	[0.5249322451765688, 1.5199092169459012]	5.62417e-05	0.00194158	Stronger in Lysis
DGKE	Main	1.02317	[0.4719430887218733, 1.5743945352721291]	0.000274735	0.00628587	Stronger in Lysis
PAWR	Main	1.02594	[0.37365201748360755, 1.678220480494714]	0.0020513	0.0258008	Similar across buffers
WIPF1	Main	1.03071	[0.4541485928301843, 1.6072765144077368]	0.000458686	0.00917606	Similar across buffers
SNAP23	Main	1.03317	[0.3888362308624501, 1.677504892601534]	0.00167373	0.0224372	Similar across buffers
ZYX	Main	1.03705	[0.31045569115291405, 1.7636442177223453]	0.00515144	0.0493591	Similar across buffers
NAPA	Main	1.03742	[0.5269926718134388, 1.5478449647807462]	6.78959e-05	0.00222573	Stronger in Lysis
DDB1	Main	1.04786	[0.49486582903436416, 1.6008511628663937]	0.000204082	0.00505474	Stronger in Lysis
RGN	Main	1.04855	[0.46530330536389486, 1.6318043652607368]	0.000425764	0.00870932	Stronger in Lysis
ADIRF	Main	1.05042	[0.3384822442511517, 1.7623660233413294]	0.00383042	0.040232	Similar across buffers
PLIN4	Main	1.05276	[0.4961933320459444, 1.609332731078096]	0.000209471	0.00513879	Similar across buffers
NUP58	Main	1.06091	[0.33524320118546247, 1.7865827975963644]	0.00416452	0.0425282	Similar across buffers
DDT	Main	1.0675	[0.6778660029653084, 1.4571279144877027]	7.88069e-08	7.98508e-06	Stronger in Lysis
VPS13C	Main	1.06925	[0.3270388425605758, 1.8114542704598837]	0.00474902	0.0466648	Similar across buffers
GRN	Main	1.08801	[0.432133424960374, 1.7438904175057708]	0.00114875	0.017268	Similar across buffers
HMGN3	Main	1.08981	[0.371597386014897, 1.808013663881563]	0.00293907	0.0336226	Similar across buffers
TSPYL1	Main	1.09959	[0.3858338092018435, 1.8133510924804126]	0.0025323	0.0297626	Similar across buffers
CAMLG	Main	1.10308	[0.4540181438190888, 1.7521334995909097]	0.000865453	0.0144737	Similar across buffers
MEGF8	Main	1.10381	[0.8596184508880971, 1.348005607330182]	8.03776e-19	3.65813e-16	Stronger in RIPA
APMAP	Main	1.12097	[0.5872535090780167, 1.6546793133216342]	3.84592e-05	0.00144259	Stronger in Lysis
ORM1	Main	1.12301	[0.6151522390375269, 1.630872964551997]	1.46428e-05	0.000675993	Stronger in Lysis
NUDT1	Main	1.12307	[0.3695973661053956, 1.876538179649463]	0.00348486	0.0373987	Stronger in Lysis
PCNP	Main	1.12706	[0.3440041138043154, 1.9101222720023578]	0.00478754	0.0469842	Similar across buffers
PSMB8	Main	1.13163	[0.685844647514142, 1.5774196006935834]	6.51227e-07	4.53649e-05	Stronger in Lysis
NDUFV3	Main	1.13521	[0.5076339605927417, 1.762778867903184]	0.000392093	0.00822341	Stronger in Lysis
ERAP2	Main	1.14808	[0.5960467317635338, 1.7001069356917105]	4.57762e-05	0.00163828	Similar across buffers
PRDX4	Main	1.15678	[0.4582226238057244, 1.8553288325540533]	0.00117195	0.0175163	Stronger in Lysis
PAPOLA	Main	1.16301	[0.7373982052136725, 1.588625882962004]	8.5224e-08	8.31147e-06	Similar across buffers
COL9A2	Main	1.16311	[0.3486029831705235, 1.9776245265617838]	0.00512913	0.049222	Similar across buffers
GFUS	Main	1.16459	[0.5357338375794031, 1.7934465527172008]	0.00028376	0.00647337	Stronger in RIPA
COX19	Main	1.16712	[0.4910381511831541, 1.8431986846801238]	0.000715711	0.012499	Similar across buffers
HMGN5	Main	1.17253	[0.6053760910226064, 1.739689157888337]	5.07803e-05	0.00177663	Similar across buffers
CAVIN1	Main	1.17466	[0.7470150200054031, 1.602295995262619]	7.29754e-08	7.4915e-06	Similar across buffers
FAM114A2	Main	1.17957	[0.6563082361212165, 1.7028350916241313]	9.94951e-06	0.000482149	Stronger in Lysis
PHLDB1	Main	1.18834	[0.6048982392877469, 1.7717859344170854]	6.55184e-05	0.002166	Similar across buffers
SELENBP1	Main	1.20579	[0.8151623846151992, 1.596427164898886]	1.44873e-09	1.91576e-07	Stronger in Lysis
ARID1A	Main	1.21043	[0.5248622887600045, 1.8959920839093]	0.000539184	0.0102105	Similar across buffers
NT5C	Main	1.21055	[0.5057506181651509, 1.9153407855698297]	0.000761547	0.0130872	Similar across buffers
CASK	Main	1.21084	[0.41587343220568707, 2.005799034070191]	0.00283309	0.0325534	Similar across buffers
GPKOW	Main	1.21419	[0.491392032650268, 1.936978422177127]	0.000993191	0.0157712	Similar across buffers
ZFAND5	Main	1.22156	[0.4801418819666925, 1.962982453955975]	0.00124123	0.0181988	Similar across buffers
RABGGTB	Main	1.23035	[0.43055931545904824, 2.0301415094272857]	0.00256903	0.0300954	Similar across buffers
SRRM1	Main	1.23047	[0.634675340141752, 1.8262623844629389]	5.16933e-05	0.0018005	Similar across buffers
DCTN6	Main	1.23586	[0.7445810213510964, 1.7271309178847838]	8.20177e-07	5.46925e-05	Stronger in Lysis
PAK2	Main	1.24129	[0.9001571446963703, 1.5824165892416333]	9.90466e-13	2.03358e-10	Similar across buffers
AVEN	Main	1.24424	[0.42225404365408126, 2.0662334432723597]	0.00300924	0.0341466	Similar across buffers
IQSEC1	Main	1.24712	[0.536071230882884, 1.9581730867333818]	0.000586876	0.0108655	Stronger in Lysis
PDLIM4	Main	1.26249	[0.5103787132872476, 2.0146103355984395]	0.00100196	0.0157712	Similar across buffers
AQP4	Main	1.26434	[0.5120844107845091, 2.0166027842165866]	0.000987136	0.0157712	Similar across buffers
TPM2	Main	1.27198	[0.4569134279866416, 2.0870536778337616]	0.00222312	0.0271436	Stronger in Lysis
PLIN3	Main	1.27698	[0.42890147262463363, 2.125056327909313]	0.00316558	0.0353838	Stronger in Lysis
PABPC4	Main	1.27973	[0.928503043773177, 1.6309606223796722]	9.24559e-13	1.9897e-10	Stronger in Lysis
CBS	Main	1.29884	[0.4080158389282713, 2.1896662797972146]	0.00426768	0.0432984	Stronger in Lysis
RECQL	Main	1.30571	[0.4986497844938541, 2.1127657666491197]	0.00151942	0.0211474	Similar across buffers
NDUFA8	Main	1.3107	[0.6621816742631416, 1.9592088781175643]	7.45627e-05	0.00239399	Stronger in Lysis
DNAJC10	Main	1.32154	[0.4122348952011943, 2.230844506035344]	0.00439235	0.0439912	Similar across buffers
LSM14A	Main	1.32235	[0.4835547033539487, 2.161135902244407]	0.00200248	0.0253385	Similar across buffers
APOC1	Main	1.32747	[0.6220685292870685, 2.0328706562557652]	0.00022568	0.00540108	Similar across buffers
LGALS1	Main	1.35676	[0.6461600729687764, 2.0673530869795695]	0.000182416	0.00463587	Similar across buffers
CIZ1	Main	1.37595	[0.8566392154957775, 1.8952654972101382]	2.06881e-07	1.66401e-05	Similar across buffers
RPN1	Main	1.38074	[0.7354204375476988, 2.0260586075648965]	2.74581e-05	0.00109861	Stronger in Lysis
RAD21	Main	1.39754	[0.6574109955331132, 2.1376638891751156]	0.000214849	0.00520574	Stronger in Lysis
CAMKK2	Main	1.41002	[0.6004583580872804, 2.2195803793216013]	0.000640904	0.0115481	Stronger in Lysis
RSF1	Main	1.42096	[0.5829863248936524, 2.2589315209729697]	0.000888854	0.014755	Similar across buffers
HEPACAM	Main	1.43436	[0.925684950064407, 1.943041012547258]	3.26351e-08	3.53637e-06	Stronger in Lysis
SBDS	Main	1.44708	[0.5778957505622968, 2.3162621813574003]	0.00110205	0.0167933	Stronger in Lysis
CYP20A1	Main	1.45617	[0.6860160284194827, 2.2263262505831576]	0.000210722	0.00513879	Similar across buffers
RPL17	Main	1.4572	[0.8997013757132933, 2.0146985427993473]	3.00729e-07	2.23367e-05	Similar across buffers
RBM39	Main	1.46298	[0.6889695137165931, 2.2369807507358566]	0.000211727	0.0051461	Similar across buffers
ITPKB	Main	1.46921	[0.8042390242101137, 2.1341786898158133]	1.48827e-05	0.000683031	Similar across buffers
KRT2	Main	1.48077	[0.5855643667446472, 2.375969384634517]	0.00118693	0.0175949	Stronger in Lysis
CCDC86	Main	1.49532	[0.6188658912621204, 2.3717740566273577]	0.0008261	0.0139507	Similar across buffers
UFD1	Main	1.49622	[0.5857230677273798, 2.4067146241301534]	0.00127828	0.0185375	Stronger in Lysis
TP53RK	Main	1.51086	[0.7233103936866158, 2.2984014741640566]	0.000169869	0.00440304	Stronger in Lysis
ATCAY	Main	1.52598	[0.5178016106079526, 2.5341676256889127]	0.00301113	0.0341466	Stronger in Lysis
MSRA	Main	1.53431	[0.8800464500680618, 2.188577999067393]	4.30075e-06	0.000232263	Similar across buffers
EGFR	Main	1.53876	[0.9389880337914841, 2.138538434365179]	4.94542e-07	3.53984e-05	Stronger in Lysis
GPT	Main	1.5617	[0.7088414143211093, 2.414561001819619]	0.000332002	0.00727647	Stronger in Lysis
CDH13	Main	1.64173	[0.7431940381648527, 2.5402733814162737]	0.000342182	0.00739774	Stronger in Lysis
CERK	Main	1.65021	[0.9351802126268556, 2.3652407796863293]	6.086e-06	0.000318678	Similar across buffers
GJA1	Main	1.65276	[0.7541634080819362, 2.5513659486839657]	0.000312284	0.00692171	Similar across buffers
GSTA1	Main	1.65823	[0.7428037861835719, 2.573648872663275]	0.00038473	0.00809073	Stronger in Lysis
DAD1	Main	1.66182	[0.689503887567567, 2.6341453709327585]	0.00080859	0.0137443	Stronger in Lysis
APOA2	Main	1.68563	[0.6416395338431153, 2.7296267645980565]	0.00155318	0.0214097	Similar across buffers
WIF1	Main	1.69227	[0.5217708958138876, 2.8627762487705515]	0.00460197	0.0455173	Similar across buffers
CDC42EP1	Main	1.69844	[0.6405575965396701, 2.7563288897180813]	0.00165104	0.0223247	Similar across buffers
CD99	Main	1.70689	[0.71701765439787, 2.696761133319865]	0.000725724	0.0126386	Similar across buffers
EBP	Main	1.78915	[0.8359652220552082, 2.7423402263551444]	0.000234248	0.00555503	Stronger in Lysis
STK32C	Main	1.79481	[0.8523745542160986, 2.737243568187419]	0.000189489	0.00476902	Stronger in Lysis
ELANE	Main	1.79491	[0.5987397083186792, 2.9910815483352975]	0.00327136	0.0360673	Similar across buffers
GRAMD2B	Main	1.85001	[1.0163301736928423, 2.683683284217273]	1.36545e-05	0.000634122	Similar across buffers
C1orf21	Main	1.85631	[0.6585111630241611, 3.0541005277227975]	0.00238555	0.02859	Stronger in Lysis
PECAM1	Main	1.86447	[1.4494893942372564, 2.2794558360077177]	1.29811e-18	5.06393e-16	Stronger in Lysis
BCAP29	Main	1.87027	[0.6514096871140849, 3.0891244874394883]	0.00263447	0.0306323	Stronger in Lysis
CMTM4	Main	1.91085	[0.7142526871584318, 3.1074493186720398]	0.00174883	0.023009	Similar across buffers
SLC15A2	Main	1.91693	[0.5780192368540038, 3.2558342717862097]	0.00501452	0.0484358	Stronger in Lysis
HKDC1	Main	1.94362	[1.4840485856613643, 2.4031885582043473]	1.14107e-16	3.8707e-14	Stronger in Lysis
ATP6V1G2	Main	1.9457	[1.2248623234885256, 2.666533511531201]	1.22059e-07	1.1337e-05	Stronger in Lysis
UBXN6	Main	1.99718	[0.7443143719181013, 3.250035976990955]	0.00178191	0.023269	Stronger in Lysis
SLC24A2	Main	2.01174	[0.7680974178061244, 3.255373257469056]	0.00152187	0.0211474	Stronger in Lysis
LSP1	Main	2.0318	[0.8095538794287707, 3.254037044486636]	0.00112141	0.0170219	Similar across buffers
DDOST	Main	2.04135	[1.0065431525117239, 3.076160401357745]	0.000110457	0.0032398	Similar across buffers
IK	Main	2.05323	[0.8828174495185501, 3.223645886042094]	0.000585333	0.0108655	Similar across buffers
ERBIN	Main	2.09138	[0.6831649352581664, 3.4995869737725807]	0.00360504	0.0384242	Similar across buffers
PEX11B	Main	2.11772	[1.3056261552003525, 2.9298154294378493]	3.20373e-07	2.33603e-05	Similar across buffers
PPP4R2	Main	2.14291	[1.2167198082584103, 3.0691056686440423]	5.76781e-06	0.000304057	Similar across buffers
ALDH3A2	Main	2.14897	[1.326538580798974, 2.9714040688742096]	3.03472e-07	2.23367e-05	Stronger in Lysis
ITGA3	Main	2.23422	[1.1751728351878166, 3.2932684596563115]	3.55204e-05	0.00135848	Similar across buffers
SRC	Main	2.2535	[1.261551548569288, 3.245448354145266]	8.4825e-06	0.000424234	Stronger in Lysis
GDE1	Main	2.25751	[1.2153140973490437, 3.2996998326864286]	2.18104e-05	0.000905132	Stronger in Lysis
INPP5J	Main	2.27015	[0.7969399600402978, 3.7433677419781635]	0.00252597	0.0297626	Similar across buffers
ZC3H14	Main	2.28785	[0.9987606672688736, 3.5769488881765286]	0.00050423	0.00970967	Stronger in Lysis
PXN	Main	2.35989	[1.1210595404665695, 3.598722148653589]	0.000188762	0.00476609	Stronger in Lysis
RGS7	Main	2.42114	[1.4637924996850586, 3.3784934085812175]	7.16798e-07	4.863e-05	Stronger in RIPA
ISOC2	Main	2.42134	[1.184949996582287, 3.6577255682707723]	0.000123845	0.0035136	Stronger in Lysis
IFT27	Main	2.45642	[1.2606597651898535, 3.652171695554088]	5.66585e-05	0.00194736	Similar across buffers
ERLIN2	Main	2.50493	[1.9043865962805828, 3.1054679934538454]	2.95266e-16	8.98745e-14	Stronger in Lysis
SERPINA7	Main	2.55077	[1.239924264588835, 3.861607650355729]	0.000136795	0.00378061	Stronger in Lysis
BFSP1	Main	2.55847	[1.868515048680707, 3.248421661696285]	3.65142e-13	8.13953e-11	Stronger in Lysis
RRAS	Main	2.58047	[1.013716761211519, 4.147216124408198]	0.00124616	0.0181988	Similar across buffers
ANKFY1	Main	2.5913	[1.5675532607178593, 3.6150405798226757]	7.01113e-07	4.79832e-05	Stronger in Lysis
VARS1	Main	2.6031	[1.7103391237856203, 3.4958606015555898]	1.09809e-08	1.2787e-06	Stronger in Lysis
DNAJC3	Main	2.80713	[1.9916023722353815, 3.622648224610904]	1.51532e-11	2.74943e-09	Stronger in Lysis
S100A2	Main	2.89791	[1.58118917341855, 4.214625076084917]	1.60618e-05	0.000728571	Stronger in Lysis
PAM16	Main	2.95509	[1.7325943751522697, 4.177578412403266]	2.16103e-06	0.000125489	Stronger in Lysis
FAIM	Main	3.02919	[1.2501383452932247, 4.808236989156833]	0.000846176	0.0141976	Stronger in Lysis
KIAA0319L	Main	3.10308	[1.5073930777510391, 4.698766826213401]	0.000138139	0.00378061	Similar across buffers
MRPL9	Main	3.12493	[2.150963322540651, 4.0988928539432825]	3.20614e-10	4.71967e-08	Stronger in Lysis
VASP	Main	3.15411	[2.327984487784758, 3.980233876468631]	7.26119e-14	1.82748e-11	Stronger in Lysis
COPB1	Main	3.21951	[1.2232956611771844, 5.21573433064673]	0.00157206	0.0216317	Stronger in Lysis
GRIN2B	Main	3.24433	[1.6073514147459615, 4.881310685128994]	0.00010256	0.00308948	Stronger in Lysis
ABCA7	Main	3.27671	[1.449881031689964, 5.103534442436503]	0.000438909	0.00882569	Stronger in Lysis
ERGIC3	Main	3.40221	[1.2997681580797131, 5.504651784860345]	0.00151576	0.0211474	Stronger in Lysis
BRSK1	Main	3.56403	[2.226959571870716, 4.90110975386045]	1.74746e-07	1.51573e-05	Stronger in Lysis
LRRC59	Main	3.77109	[2.974291543404428, 4.567880014818657]	1.75694e-20	8.56726e-18	Stronger in Lysis
HDLBP	Main	4.24911	[3.241457639738338, 5.256767536953529]	1.39881e-16	4.54731e-14	Similar across buffers
ADH1B	Main	4.86239	[3.9653775050175484, 5.75940498487023]	2.29815e-26	2.56145e-23	Stronger in Lysis
SIGMAR1	Main	5.53025	[4.49139193464977, 6.569117274571776]	1.74123e-25	1.69813e-22	Stronger in Lysis
EMC7	Interaction	-6.85939	[-8.856195397227701, -4.862577736807464]	1.66408e-11	2.95072e-09	Only in RIPA
EYS	Interaction	-4.1273	[-4.942228195426535, -3.3123724472293756]	3.1935e-23	1.91659e-20	Only in RIPA
MRPL47	Interaction	-4.04398	[-5.995724669737627, -2.092234820609625]	4.8861e-05	0.00172495	Only in RIPA
BCO1	Interaction	-3.78387	[-5.613304016897155, -1.9544299437291974]	5.03839e-05	0.0017707	Only in RIPA
GNA13	Interaction	-3.09321	[-4.311283349814249, -1.8751380045981314]	6.45133e-07	4.53453e-05	Only in RIPA
SYNE2	Interaction	-3.0898	[-4.825887276836672, -1.3537082479682887]	0.000486216	0.00960369	Only in Lysis
FBXO22	Interaction	-2.97671	[-3.8673501070335385, -2.086075402120377]	5.72888e-11	9.12178e-09	Only in RIPA
TOR1A	Interaction	-2.77834	[-4.272091619242291, -1.2845873087981192]	0.000266892	0.00614384	Only in RIPA
PVALB	Interaction	-2.72208	[-3.743316005366352, -1.7008524124973763]	1.74847e-07	1.51573e-05	Only in RIPA
ATL1	Interaction	-2.59241	[-4.153924214744904, -1.0309014684842384]	0.00113824	0.017177	Only in RIPA
TPRG1L	Interaction	-2.52185	[-3.7644227303770164, -1.279272630206062]	6.95522e-05	0.00226103	Only in RIPA
SYNPO	Interaction	-2.41334	[-3.993849912750103, -0.832823678339796]	0.00276492	0.0319584	Only in RIPA
USE1	Interaction	-2.35269	[-3.5816893678793535, -1.1236931893116717]	0.000175436	0.00451041	Only in RIPA
SLMAP	Interaction	-2.31035	[-3.3890579709040525, -1.2316506529765547]	2.69488e-05	0.00108379	Only in RIPA
HUWE1	Interaction	-2.29363	[-3.079688624406586, -1.507569606153538]	1.07188e-08	1.26709e-06	Only in RIPA
RPA1	Interaction	-2.29269	[-3.658790967783818, -0.9265969896063344]	0.00100412	0.0157712	Only in RIPA
TMX4	Interaction	-2.26302	[-3.7975855006726356, -0.7284572142586299]	0.00384803	0.0403526	Only in RIPA
GARS1	Interaction	-2.19794	[-2.6945321317147783, -1.7013436497178989]	4.14107e-18	1.5385e-15	Only in RIPA
PCYOX1L	Interaction	-2.18732	[-3.712500933353894, -0.6621307239017986]	0.00494115	0.0479488	Only in Lysis
SFXN3	Interaction	-2.15519	[-2.846190244502022, -1.464186452396666]	9.77781e-10	1.36226e-07	Only in RIPA
DCTN1	Interaction	-2.14609	[-3.0153164038644853, -1.2768682633969082]	1.30427e-06	8.07614e-05	Only in RIPA
RPS15	Interaction	-2.01024	[-3.1085066946913864, -0.9119786964563341]	0.000333886	0.00727647	Only in Lysis
EIF4A1	Interaction	-1.93792	[-2.912322377422278, -0.9635112456418822]	9.69846e-05	0.00293284	Only in Lysis
SYT7	Interaction	-1.86686	[-3.0195356000992906, -0.7141750860470646]	0.00150191	0.0210754	Only in Lysis
SHMT2	Interaction	-1.81184	[-2.7437256899746667, -0.8799571774404124]	0.000138566	0.00378061	Only in Lysis
CRX	Interaction	-1.76842	[-2.6356782191933723, -0.9011531734817936]	6.42807e-05	0.00214324	Only in RIPA
PDHX	Interaction	-1.62462	[-2.0894779474118046, -1.159768180675992]	7.39092e-12	1.40644e-09	Only in RIPA
FARSB	Interaction	-1.61495	[-2.3371414853702266, -0.8927644751116743]	1.17132e-05	0.000550523	Only in RIPA
RAMAC	Interaction	-1.61438	[-2.6902888275168895, -0.5384617595763301]	0.00327296	0.0360673	Only in RIPA
HDAC2	Interaction	-1.59119	[-2.5729505600365075, -0.6094195059682292]	0.00149018	0.0209485	Only in RIPA
PDZD8	Interaction	-1.58833	[-2.511539075130892, -0.6651271744840938]	0.00074617	0.0128797	Only in RIPA
HNRNPH1	Interaction	-1.55902	[-2.4368396143904967, -0.6811923170478492]	0.000499735	0.00970967	Only in RIPA
ATP2B1	Interaction	-1.52148	[-2.0947068458100686, -0.9482536603305053]	1.9693e-07	1.63452e-05	Only in RIPA
CHAMP1	Interaction	-1.50332	[-2.4526519802888815, -0.5539938793223592]	0.00191099	0.0244419	Only in RIPA
MYO18A	Interaction	-1.49994	[-2.4727346049914805, -0.5271452158518879]	0.00251074	0.0296351	Only in RIPA
SHROOM2	Interaction	-1.48171	[-2.2777301668788033, -0.685696212485385]	0.000263987	0.00611433	Only in RIPA
ROCK2	Interaction	-1.42959	[-2.320788417919925, -0.5383944489947167]	0.0016664	0.0224372	Only in RIPA
HS1BP3	Interaction	-1.42096	[-2.1339300325645647, -0.7079889118856312]	9.3746e-05	0.00285884	Only in Lysis
ARFGEF3	Interaction	-1.41343	[-2.37261018505812, -0.45425465726277303]	0.0038748	0.0405285	Only in RIPA
ATXN10	Interaction	-1.41284	[-2.1999330036643103, -0.625744315903318]	0.000434573	0.00876108	Only in Lysis
LSM2	Interaction	-1.40042	[-2.368312207344346, -0.4325362460091742]	0.00457045	0.0453672	Only in RIPA
GABBR2	Interaction	-1.39894	[-2.359741949253183, -0.43814587653827386]	0.00432062	0.0436086	Only in RIPA
ADAM22	Interaction	-1.39774	[-2.2646415942924785, -0.5308449128360805]	0.00157689	0.0216601	Only in RIPA
RBM12	Interaction	-1.39508	[-2.182098558776813, -0.60806751502207]	0.000512226	0.00979491	Only in Lysis
DDX39B	Interaction	-1.3575	[-1.7671362796592556, -0.9478668417221613]	8.29302e-11	1.29404e-08	Only in RIPA
PTRHD1	Interaction	-1.30442	[-2.206151136319171, -0.40268710732829804]	0.00457932	0.0453975	Only in RIPA
NCDN	Interaction	-1.26392	[-2.1361821724372754, -0.39165457795388214]	0.00451127	0.0449277	Only in RIPA
TMOD3	Interaction	-1.24216	[-1.93873389872437, -0.545594499350638]	0.000473843	0.00945504	Only in Lysis
TYRP1	Interaction	-1.24173	[-1.9671885401259686, -0.5162731949637386]	0.000794294	0.0135892	Only in RIPA
SORBS2	Interaction	-1.22092	[-1.979153616830582, -0.46269521137034864]	0.00159951	0.0218937	Only in RIPA
GPS1	Interaction	-1.20131	[-1.9946383843811062, -0.4079826808407949]	0.00299832	0.0341005	Only in RIPA
MLEC	Interaction	-1.19493	[-1.7597691429631834, -0.6300961991307304]	3.37777e-05	0.00130462	Only in RIPA
PTGES2	Interaction	-1.17683	[-1.96543548285202, -0.3882173553060637]	0.00344659	0.0371926	Only in RIPA
BNIP3L	Interaction	-1.11142	[-1.787538819440763, -0.43530476899641735]	0.00127366	0.0185375	Only in RIPA
GAD1	Interaction	-1.09773	[-1.8644868887706145, -0.3309747525531692]	0.00501616	0.0484358	Only in Lysis
UTRN	Interaction	-1.07344	[-1.7109643101767613, -0.43592077589180545]	0.000966379	0.0155457	Only in RIPA
SLC25A4	Interaction	-1.06638	[-1.7535968388125984, -0.3791625456443014]	0.00235522	0.0283135	Only in RIPA
PNP	Interaction	-1.05025	[-1.761164084322552, -0.33933839140017286]	0.00378544	0.0399108	Only in Lysis
VAT1L	Interaction	-1.01029	[-1.336014071164461, -0.6845696532514777]	1.20772e-09	1.62459e-07	Only in RIPA
KGD4	Interaction	-0.988026	[-1.5953298255957309, -0.38072149470622063]	0.00142927	0.0203118	Only in Lysis
HYOU1	Interaction	-0.961584	[-1.5912772252170266, -0.33189123874224624]	0.00276251	0.0319584	Only in RIPA
CADM2	Interaction	-0.952381	[-1.5463078125900676, -0.35845371677522464]	0.00167303	0.0224372	Only in RIPA
SNX2	Interaction	-0.949302	[-1.493335415797247, -0.4052681020915222]	0.000626202	0.0113883	Only in Lysis
NDUFS1	Interaction	-0.937562	[-1.4752117495583303, -0.3999119413145529]	0.000631262	0.0114217	Only in Lysis
EIF2S1	Interaction	-0.902471	[-1.3659205022041547, -0.4390205399663454]	0.000135296	0.00378061	Only in RIPA
DNM1L	Interaction	-0.871596	[-1.4177893749034078, -0.32540351227256015]	0.00176213	0.0231392	Only in RIPA
GDAP1	Interaction	-0.863288	[-1.293854776068854, -0.43272159596104715]	8.50386e-05	0.00266454	Only in RIPA
USP14	Interaction	-0.78917	[-1.3183443255354115, -0.25999550301422647]	0.00346744	0.0372636	Only in RIPA
PCBD2	Interaction	-0.764119	[-1.2399315419955848, -0.2883065545042583]	0.00164642	0.022301	Only in RIPA
MAT2A	Interaction	-0.707848	[-1.0594165163853402, -0.35627886322121743]	7.94059e-05	0.00251839	Only in RIPA
DLD	Interaction	-0.675579	[-1.0802706253903591, -0.2708875746180141]	0.00106827	0.0165211	Only in RIPA
PIR	Interaction	-0.672984	[-1.0252104366782522, -0.3207572807609158]	0.000180525	0.00461662	Only in Lysis
SSB	Interaction	-0.642589	[-0.9955601443952933, -0.2896186415155884]	0.000359513	0.00768471	Only in RIPA
ATP5PO	Interaction	-0.628254	[-1.0167423502025612, -0.23976613242851674]	0.00152644	0.0211474	Only in Lysis
SLIRP	Interaction	-0.608326	[-1.015501342632717, -0.20115099428388078]	0.00340912	0.0368903	Only in Lysis
PRNP	Interaction	-0.591881	[-0.9119892954847654, -0.2717733744422278]	0.0002901	0.00656046	Only in RIPA
VLDLR	Interaction	-0.573388	[-0.9268181088724206, -0.2199571925358239]	0.00147404	0.0207965	Only in RIPA
KCNQ2	Interaction	-0.526987	[-0.8968718817483998, -0.15710118806201806]	0.00523157	0.0499592	Only in RIPA
SCP2	Interaction	-0.496729	[-0.8011495284458892, -0.19230900709054122]	0.00138328	0.0198755	Only in Lysis
PSMB6	Interaction	-0.46439	[-0.707005884402768, -0.22177334587516911]	0.000175745	0.00451041	Only in Lysis
CHL1	Interaction	0.369846	[0.13072715320268752, 0.6089645865028308]	0.00243355	0.0289871	Only in RIPA
ME1	Interaction	0.377936	[0.20608916814155478, 0.5497837431541368]	1.62911e-05	0.000730478	Only in Lysis
CLIP1	Interaction	0.400007	[0.12641802005235464, 0.673595680823674]	0.00416206	0.0425282	Only in RIPA
FAM3C	Interaction	0.407846	[0.15652234376992397, 0.6591698212253634]	0.00146964	0.0207719	Only in RIPA
S100A13	Interaction	0.440896	[0.19689132756291208, 0.6849005542865065]	0.000397872	0.0083	Only in RIPA
CRACDL	Interaction	0.445445	[0.13331791118460035, 0.7575718530159313]	0.00515607	0.0493591	Only in Lysis
PPP3CA	Interaction	0.516847	[0.199596964490023, 0.8340979911652981]	0.0014077	0.0201586	Only in Lysis
UFM1	Interaction	0.560143	[0.1706322435713593, 0.9496531823968836]	0.00482392	0.0472079	Only in RIPA
PFDN6	Interaction	0.573273	[0.21500673251773755, 0.9315392795726682]	0.00171153	0.0227388	Only in RIPA
PPP3R1	Interaction	0.582281	[0.21708326386778126, 0.9474777818894291]	0.00177793	0.023269	Only in Lysis
ARPC5	Interaction	0.59148	[0.19486496086811073, 0.9880942850009253]	0.00346749	0.0372636	Only in RIPA
PHYHIPL	Interaction	0.598287	[0.27404288238226576, 0.9225313459348017]	0.000298642	0.00671578	Only in RIPA
VSNL1	Interaction	0.610797	[0.29584850334519835, 0.9257448540379791]	0.000144074	0.00384953	Only in RIPA
CTSD	Interaction	0.616962	[0.3232896056944587, 0.9106350892493162]	3.82855e-05	0.00144259	Only in RIPA
ATP6V1F	Interaction	0.652799	[0.36796317719323773, 0.937635705516265]	7.0582e-06	0.00036229	Only in RIPA
MCRIP1	Interaction	0.663534	[0.31259174068301776, 1.0144754812487595]	0.000210768	0.00513879	Only in RIPA
HPCA	Interaction	0.667539	[0.2150915065408518, 1.1199870880794154]	0.00383137	0.040232	Only in Lysis
MAGI1	Interaction	0.669573	[0.207823003042387, 1.1313231444388663]	0.00448177	0.0447718	Only in Lysis
SLC38A2	Interaction	0.683729	[0.2588869935815939, 1.1085717814584717]	0.00160878	0.0219669	Only in RIPA
CCT4	Interaction	0.704478	[0.2145471751859142, 1.1944087798804697]	0.0048285	0.0472079	Only in RIPA
PSMD3	Interaction	0.730444	[0.24566178251155107, 1.2152258314948683]	0.00314529	0.035258	Only in RIPA
PSAP	Interaction	0.731336	[0.29213570076958867, 1.1705367156301174]	0.00109991	0.0167933	Only in RIPA
EIF4H	Interaction	0.746042	[0.2710677808230454, 1.2210170777042193]	0.00208035	0.0259695	Only in Lysis
ISCU	Interaction	0.752071	[0.30717872427823883, 1.1969627611080376]	0.000922236	0.015148	Only in Lysis
RUFY3	Interaction	0.757932	[0.34499751350100366, 1.1708661460848067]	0.000321327	0.0070819	Only in Lysis
RTBDN	Interaction	0.759704	[0.33955492123009556, 1.1798521364904446]	0.000394159	0.00824458	Only in Lysis
EIF5A	Interaction	0.772988	[0.25109469322640166, 1.2948811959372133]	0.00369669	0.0391338	Only in Lysis
GSN	Interaction	0.775698	[0.2864712475166466, 1.2649239455131864]	0.00188588	0.02432	Only in Lysis
ANXA1	Interaction	0.779281	[0.3190683007405295, 1.2394941736721878]	0.000903992	0.0149427	Only in RIPA
CASKIN1	Interaction	0.784456	[0.27614509815415744, 1.292767890439798]	0.00248852	0.029462	Only in RIPA
GRM5	Interaction	0.789597	[0.2815420455372142, 1.2976516498313655]	0.00231837	0.0279566	Only in Lysis
PFDN1	Interaction	0.797069	[0.4571238671424187, 1.1370142700353372]	4.31661e-06	0.000232263	Only in RIPA
DNAJC8	Interaction	0.809785	[0.35364750336486805, 1.2659219187710877]	0.00050227	0.00970967	Only in Lysis
OLA1	Interaction	0.811574	[0.29528343125542533, 1.3278641359944383]	0.00206354	0.0258008	Only in RIPA
PRPS1	Interaction	0.826149	[0.2752955499231664, 1.3770017799318424]	0.00328764	0.0361721	Only in Lysis
CHP1	Interaction	0.858073	[0.3184973835339904, 1.39764763616286]	0.00182776	0.0237821	Only in RIPA
EML3	Interaction	0.858283	[0.4627911018328602, 1.2537744261457342]	2.10504e-05	0.000878262	Only in RIPA
RMDN3	Interaction	0.862614	[0.3231839915782502, 1.402043793560874]	0.00172311	0.022786	Only in Lysis
RPS26	Interaction	0.881492	[0.2959717988975802, 1.4670112617806614]	0.00317057	0.0353888	Only in RIPA
GDI1	Interaction	0.882075	[0.3504247674315514, 1.4137250789634526]	0.00114665	0.017268	Only in Lysis
CPSF7	Interaction	0.890316	[0.2838413521665738, 1.4967914214116713]	0.00401141	0.041525	Only in Lysis
DNAJC9	Interaction	0.928173	[0.31393257596646484, 1.5424130456405376]	0.00305962	0.0345458	Only in Lysis
ITGA2	Interaction	0.930024	[0.33317045164103687, 1.526878152449766]	0.00225784	0.0274815	Only in RIPA
SEC22B	Interaction	0.93865	[0.3394871974850884, 1.5378122592981696]	0.00213711	0.0264663	Only in RIPA
CLINT1	Interaction	0.961907	[0.339577709540559, 1.5842354558028142]	0.00245015	0.029096	Only in RIPA
CNGB1	Interaction	0.96238	[0.3603740790908465, 1.5643868607912677]	0.00172887	0.0228235	Only in Lysis
TSTD1	Interaction	0.98678	[0.48315483718547436, 1.4904054992717208]	0.000122903	0.00351241	Only in Lysis
LMNB2	Interaction	1.00926	[0.5071720066082704, 1.5113488237607227]	8.15589e-05	0.00256582	Only in Lysis
ENO1	Interaction	1.0653	[0.3895145465738873, 1.7410838006095797]	0.00200382	0.0253385	Only in Lysis
SLTM	Interaction	1.09072	[0.4628277645737384, 1.7186102145353757]	0.000662411	0.0118264	Only in Lysis
ALDH4A1	Interaction	1.09897	[0.5522787011917295, 1.645663234358044]	8.14965e-05	0.00256582	Only in RIPA
PYDC1	Interaction	1.1001	[0.3443362377177279, 1.8558579225389953]	0.00433149	0.0436266	Only in RIPA
S100A6	Interaction	1.11257	[0.5532840432465576, 1.6718480584915194]	9.66273e-05	0.00293284	Only in RIPA
LMBRD2	Interaction	1.13322	[0.40956227181708293, 1.8568790565405]	0.00214614	0.0265359	Only in Lysis
TSNAX	Interaction	1.15818	[0.4568729363731042, 1.8594803435058544]	0.00120875	0.0178043	Only in RIPA
CTNNA1	Interaction	1.1838	[0.6384740071639141, 1.7291348277551075]	2.09335e-05	0.000878082	Only in RIPA
LUZP1	Interaction	1.18429	[0.38004070250744737, 1.9885329987807423]	0.0039001	0.0406799	Only in RIPA
MCEE	Interaction	1.19062	[0.45832915614857606, 1.9229072607416862]	0.00143917	0.0203783	Only in Lysis
SNX1	Interaction	1.23081	[0.7097244042373827, 1.7518896246770281]	3.66599e-06	0.0002043	Only in RIPA
CLSTN1	Interaction	1.23514	[0.4213072643765363, 2.048981331009064]	0.00293372	0.0336107	Only in Lysis
GBF1	Interaction	1.23845	[0.39370678991814945, 2.0831851264109655]	0.00406025	0.0417916	Only in RIPA
AMBP	Interaction	1.25867	[0.6944428176482007, 1.822894601813394]	1.22964e-05	0.00057447	Only in RIPA
PYCARD	Interaction	1.2643	[0.8788843458598217, 1.6497233624085406]	1.28166e-10	1.96069e-08	Only in RIPA
NECAB2	Interaction	1.26727	[0.6318298169572429, 1.902716392212715]	9.27624e-05	0.00284934	Only in Lysis
IMPA1	Interaction	1.29062	[0.5657597662206741, 2.0154761490033692]	0.000483495	0.00957419	Only in Lysis
FAF1	Interaction	1.3105	[0.5346999718856271, 2.0862939748310527]	0.000930219	0.0151832	Only in Lysis
KARS1	Interaction	1.31191	[0.5914337553636582, 2.0323923616807327]	0.000358514	0.00768441	Only in RIPA
RABEP2	Interaction	1.32768	[0.692954313886144, 1.9624145675030418]	4.13656e-05	0.00152955	Only in Lysis
NCOA7	Interaction	1.33482	[0.7907453971074935, 1.8788884783242414]	1.52032e-06	9.19498e-05	Only in Lysis
ANXA4	Interaction	1.335	[0.5643738664558624, 2.10563517717159]	0.000685409	0.0121536	Only in RIPA
SAFB2	Interaction	1.36947	[0.5379871418820706, 2.2009528545079027]	0.00124614	0.0181988	Only in RIPA
GLG1	Interaction	1.39367	[0.7546768913992852, 2.032656176754057]	1.91331e-05	0.000824733	Only in RIPA
LSM1	Interaction	1.39674	[0.5992674087443788, 2.194217430861314]	0.000597403	0.0109928	Only in RIPA
HIBCH	Interaction	1.40436	[0.4399732326608501, 2.36875282051908]	0.00431539	0.0436086	Only in Lysis
SCIN	Interaction	1.43337	[0.7172193552615326, 2.1495214875308823]	8.7507e-05	0.00272004	Only in RIPA
TRIM26	Interaction	1.4419	[0.6579498831022341, 2.225853374766003]	0.000312261	0.00692171	Only in Lysis
S100A4	Interaction	1.45196	[0.8044799467536381, 2.0994405660562965]	1.10683e-05	0.000523363	Only in RIPA
CYC1	Interaction	1.48949	[0.8079373288272396, 2.171050575566575]	1.84089e-05	0.000806891	Only in RIPA
PHC2	Interaction	1.51896	[0.5513571049138318, 2.4865724907522373]	0.00209249	0.0260556	Only in RIPA
REEP6	Interaction	1.5239	[0.8613176567998965, 2.1864789724762392]	6.55011e-06	0.000340693	Only in RIPA
MT_ND4	Interaction	1.52785	[0.5195154873443115, 2.53619242783156]	0.00298018	0.0339932	Only in RIPA
AASS	Interaction	1.53029	[0.5542921022401904, 2.506283940571801]	0.00211865	0.0262793	Only in RIPA
CA5B	Interaction	1.53819	[0.5839921698162339, 2.4923843941281763]	0.00158034	0.0216692	Only in Lysis
RPL13	Interaction	1.58057	[0.6433806262116989, 2.517759376364531]	0.00094814	0.0153473	Only in Lysis
TUBA8	Interaction	1.59752	[0.6411118225434536, 2.5539288032709173]	0.00106115	0.0164922	Only in Lysis
TPD52L1	Interaction	1.63294	[0.9186211069233395, 2.3472642318959447]	7.44727e-06	0.000374862	Only in RIPA
PYURF	Interaction	1.66334	[0.7614721167086148, 2.565202173177579]	0.000300555	0.0067383	Only in Lysis
ACBD3	Interaction	1.66981	[0.6357210796670663, 2.7038953518936033]	0.00155146	0.0214097	Only in RIPA
CLTC	Interaction	1.70338	[0.5746139416143388, 2.832153394377222]	0.00309936	0.0348935	Only in RIPA
THTPA	Interaction	1.72155	[0.6761681902048737, 2.7669390990916805]	0.00124793	0.0181988	Only in RIPA
CSNK2B	Interaction	1.72161	[1.0700912993549498, 2.3731198665912947]	2.22909e-07	1.7567e-05	Only in RIPA
CPSF6	Interaction	1.72864	[0.6514640780572731, 2.8058238628756555]	0.00165903	0.022394	Only in RIPA
PCP2	Interaction	1.74585	[0.7256514111359886, 2.7660457971339403]	0.000796357	0.0135892	Only in RIPA
TCEAL2	Interaction	1.7818	[0.5785129511410825, 2.9850866545140002]	0.00370469	0.0391653	Only in RIPA
TRIAP1	Interaction	1.8117	[0.5914311637888698, 3.0319752829818327]	0.00361541	0.0384822	Only in RIPA
PAIP1	Interaction	1.86867	[0.9360076358764137, 2.801327125908886]	8.6025e-05	0.00268467	Only in RIPA
ENO3	Interaction	1.91243	[0.6068223219627282, 3.2180329664146705]	0.00409278	0.0419604	Only in RIPA
WBP1L	Interaction	1.95553	[0.7730193397199747, 3.138039562679338]	0.00119022	0.0175949	Only in RIPA
SNX6	Interaction	1.97056	[0.7056544497650423, 3.2354671222240476]	0.00226286	0.0274998	Only in RIPA
PSD3	Interaction	1.97376	[0.9719340637875487, 2.9755867379481176]	0.000112717	0.00328142	Only in Lysis
MPP7	Interaction	1.98209	[0.7076300845384187, 3.2565534383299957]	0.00230208	0.0278368	Only in RIPA
ITGAM	Interaction	1.98279	[0.7196335077692542, 3.2459487590930083]	0.00209394	0.0260556	Only in Lysis
GGT5	Interaction	2.00208	[0.6800934656392994, 3.324059577535699]	0.00299485	0.0341005	Only in Lysis
DENND1A	Interaction	2.07677	[0.9610384240741712, 3.192504834627504]	0.000264103	0.00611433	Only in RIPA
PCK2	Interaction	2.0882	[0.8443459315050263, 3.3320502686478237]	0.00100039	0.0157712	Only in RIPA
GALK1	Interaction	2.10135	[1.3464640220961017, 2.8562261416948163]	4.87236e-08	5.13704e-06	Only in RIPA
PRELP	Interaction	2.10493	[0.8358235116175443, 3.3740456638819945]	0.0011509	0.017268	Onlyr in Lysis
SMU1	Interaction	2.12183	[0.6523641295664262, 3.591298765164721]	0.00465361	0.0459007	Only in Lysis
MACF1	Interaction	2.14812	[1.2004351947074081, 3.095802824563342]	8.8854e-06	0.000438759	Only in RIPA
CDH11	Interaction	2.17442	[0.7649058513060378, 3.583939617285264]	0.00249801	0.0295295	Only in Lysis
BGN	Interaction	2.22091	[0.6819206300883227, 3.7599083432260407]	0.00467792	0.0460822	Only in Lysis
TACO1	Interaction	2.32352	[0.9801412004166212, 3.666889904387505]	0.000698987	0.0122551	Only in RIPA
GPNMB	Interaction	2.354	[1.6625669001373606, 3.04544222602274]	2.51119e-11	4.18233e-09	Only in RIPA
TXNRD2	Interaction	2.49949	[1.486530280612859, 3.5124406696563737]	1.32313e-06	8.12842e-05	Only in RIPA
PPM1E	Interaction	2.54324	[1.413912066125758, 3.672574310027147]	1.01562e-05	0.000487026	Only in RIPA
ALYREF	Interaction	2.70432	[1.9960641852898209, 3.412578690480934]	7.22683e-14	1.82748e-11	Only in RIPA
SDSL	Interaction	2.75502	[1.1939685659497326, 4.316071248799684]	0.000542103	0.0102409	Only in RIPA
RPL10	Interaction	2.81684	[1.8558417074784375, 3.777828734576924]	9.19279e-09	1.12066e-06	Only in RIPA
THYN1	Interaction	2.85721	[0.9266200419747235, 4.787800774135313]	0.00372351	0.039311	Only in RIPA
NFU1	Interaction	2.91979	[2.2734534650457294, 3.566122145055846]	8.43968e-19	3.65813e-16	Only in RIPA
SSR4	Interaction	3.018	[1.0873321117847778, 4.948671450732253]	0.00218549	0.026768	Only in Lysis
ARL8A	Interaction	3.07659	[1.2426886951096996, 4.910487457509348]	0.00100874	0.0158036	Only in RIPA
SSBP1	Interaction	3.33616	[2.07731226832533, 4.5950058258874495]	2.05558e-07	1.66401e-05	Only in RIPA
GOLT1B	Interaction	3.37364	[1.8276679009622085, 4.919617968514508]	1.89383e-05	0.00082087	Only in RIPA
CD151	Interaction	3.61975	[2.7138420770579907, 4.525665796036645]	4.82343e-15	1.34402e-12	Only in RIPA
FGG	Interaction	3.64477	[2.136651577516164, 5.152879128589188]	2.17137e-06	0.000125489	Only in RIPA
PRPF19	Interaction	3.86028	[1.6541160524704952, 6.066446783404823]	0.000604726	0.0110253	Only in Lysis
AAMDC	Interaction	4.75099	[3.519275016957425, 5.982711378027086]	4.03104e-14	1.08449e-11	Only in RIPA
F11R	Interaction	5.20217	[3.233558413847685, 7.170785463153589]	2.22702e-07	1.7567e-05	Only in RIPA
PGGT1B	Interaction	5.65521	[2.038099682000289, 9.272319886336977]	0.0021816	0.0267624	Only in RIPA
HTRA1	Interaction	6.92548	[3.7471677145463675, 10.103799401198764]	1.94843e-05	0.000830689	Only in RIPA
METAP2	Interaction	8.09611	[6.840193162417171, 9.352035900220725]	1.36045e-36	2.65355e-33	Only in RIPA

## Sheet: S4.Common_DAPs
Protein	Beta_Retina	Beta_Brain
APPL2	6.82717	-0.769423
EYS	4.47556	-4.1273
CD151	5.80663	3.61975
ISOC2	2.28598	2.42134
HLA_DRA	-1.43949	0.991965
TRIM26	2.17579	1.4419
SNX2	-1.02	-0.949302
TSNAX	3.92419	1.15818
LRBA	-0.989784	-1.85515
AAMP	-1.51349	-1.65913
TM9SF3	1.25136	0.460683
NRXN1	-1.70981	-1.20896
CHP1	2.77071	0.858073
SARS2	0.813035	-1.12427
ACSL3	0.819172	0.640586
ATP6V1F	-0.467622	0.652799
APMAP	1.58735	1.12097
HDAC2	-1.83635	-1.59119
PSMB8	-1.11406	1.13163
ATXN10	-2.13372	-1.41284
CALCOCO1	1.36913	-0.994014
LUZP1	-1.51137	1.18429
PSPC1	-0.875903	0.800894
SCIN	-1.40921	1.43337
SATB2	-2.25177	-0.582615
CD109	-4.18346	-1.95664
DCTN1	0.753952	-2.14609
SCARB1	2.25067	-1.20609
ROCK1	2.7477	-1.53816
TMOD3	1.49663	-1.24216
PACSIN3	-3.65566	-1.37673
PGGT1B	1.35062	5.65521
DAD1	-1.59013	1.66182
TPR	-0.915904	0.529386
ERLIN2	1.13912	2.50493
RUFY3	1.72681	0.757932
ITPKB	2.17474	1.46921
PYURF	1.57347	1.66334
MTMR3	1.4364	-2.38336
COX19	1.7595	1.16712
MRPL47	-1.91416	-4.04398
CARS1	1.64237	0.48932
HDLBP	-2.60925	4.24911
GNPDA2	-2.30841	0.371635
KHDRBS3	-1.00119	-4.35192
ERAP2	-1.39564	1.14808
SDHAF2	-2.11498	-1.40514
TOM1	-1.3477	-0.570211
AASS	-3.48592	1.53029
NEO1	0.757085	-0.973249
NFU1	-0.758535	2.91979
VASP	-2.65771	3.15411
DDB1	-0.51942	1.04786
RPN1	1.82269	1.38074
EDF1	1.17841	0.440732
NECAB2	-1.20679	1.26727
SYNE2	2.93049	-3.0898
ISCU	-1.56487	0.752071
S100A11	-0.739345	0.83744
KIF5B	2.63163	-2.42573
SORBS1	0.842514	0.817926
PPM1E	-2.02156	2.54324
SHC3	-2.88261	-1.14536
LTF	3.11345	-2.3389

## Sheet: S5.All_tests_retina
Protein	Effect	Beta	CI	P_value	Classification	FDR
PLAA	Main	-2.68396	[-4.340278640815734, -1.0276338078959295]	0.00149328	Stronger in Lysis	0.0306368
PLAA	Interaction	3.2855	[1.5811676813167759, 4.989826409504639]	0.000157907	Stronger in Lysis	0.00513927
ZNF787	Main	0.0785711	[-0.32925918506738194, 0.4864013824868596]	0.705728	Non-significant	0.917571
ZNF787	Interaction	-0.534807	[-1.4661958944571118, 0.39658122406044183]	0.260411	Non-significant	0.652856
SLC29A1	Main	0.700239	[-0.31237345399738126, 1.7128513064141855]	0.175306	Non-significant	0.556119
SLC29A1	Interaction	-0.774374	[-1.754978317169284, 0.20622979324604152]	0.121679	Non-significant	0.475403
RTL8A	Main	-0.390821	[-1.0933542037915984, 0.31171232160112405]	0.275567	Non-significant	0.66862
KIAA2013	Main	0.567875	[-0.5004277035546656, 1.636177147148391]	0.29748	Non-significant	0.687615
SULT1A1	Main	-0.513998	[-2.161375084558078, 1.1333786161101695]	0.54085	Non-significant	0.839476
SULT1A1	Interaction	-0.189596	[-1.2256545677479056, 0.8464626756155993]	0.719843	Non-significant	0.922934
PRCD	Main	1.30193	[0.284961962253931, 2.3188937666752416]	0.0121018	Stronger in Lysis	0.140184
PRCD	Interaction	-1.60954	[-2.966435979451302, -0.252640731379447]	0.0200779	Stronger in Lysis	0.19017
MRPS23	Main	0.01787	[-0.9182521551376926, 0.9539920662936104]	0.970155	Non-significant	0.993801
COX7A1	Main	0.498939	[-0.5028105177946134, 1.5006883031938398]	0.328968	Non-significant	0.716315
COX7A1	Interaction	-0.292563	[-1.6628258825653397, 1.0777002043212982]	0.675604	Non-significant	0.90292
SLC7A2	Main	-0.145103	[-0.5464443560485417, 0.25623890189699006]	0.478564	Only in RIPA	0.806308
SLC7A2	Interaction	2.36181	[1.2799623434589775, 3.4436617912805123]	1.87866e-05	Only in RIPA	0.000818531
RNF126	Main	-1.13589	[-1.757114058853586, -0.5146649012771595]	0.000338719	Stronger in Lysis	0.00966543
RNF126	Interaction	0.765789	[0.04055137608048531, 1.4910257732331438]	0.0384941	Stronger in Lysis	0.278161
ERBIN	Main	-0.931726	[-3.365146504095566, 1.501693745388493]	0.452986	Non-significant	0.79391
ERBIN	Interaction	1.50813	[-1.1041908940430842, 4.120449823979928]	0.257838	Non-significant	0.650942
ILK	Main	-0.859848	[-1.8618449146972487, 0.14214855961878126]	0.0925857	Non-significant	0.419463
ILK	Interaction	0.207202	[-1.5887135385536362, 2.0031172695052315]	0.821101	Non-significant	0.957591
PMVK	Main	1.00686	[0.19313821671601605, 1.8205749013162582]	0.0153014	Similar across buffers	0.16028
PMVK	Interaction	-0.854312	[-1.85606916403085, 0.14744551790304017]	0.0946263	Similar across buffers	0.423782
TSPAN14	Main	-0.0767858	[-0.6116220484102196, 0.4580503518097202]	0.778411	Non-significant	0.944772
NUP43	Main	0.567586	[-0.3727356643683075, 1.5079075604275531]	0.236789	Non-significant	0.629151
PRKACB	Main	0.726374	[-0.6355902533333306, 2.08833798778932]	0.295882	Non-significant	0.686054
PRKACB	Interaction	0.0418186	[-1.2144189599835091, 1.2980562565157776]	0.947979	Non-significant	0.987989
CA8	Main	-0.269082	[-0.9852092001344133, 0.4470460636389551]	0.461459	Non-significant	0.794929
CA8	Interaction	-0.141897	[-1.579526038339176, 1.2957317576065368]	0.846604	Non-significant	0.963659
SYT2	Main	0.0807358	[-0.9012307804959356, 1.0627023875127417]	0.871979	Non-significant	0.970117
SYT2	Interaction	0.151706	[-0.8362948768535707, 1.1397071553649818]	0.763453	Non-significant	0.938616
SYPL1	Main	-0.571301	[-0.8865459933660815, -0.256055138248644]	0.000382422	Similar across buffers	0.0106867
ILKAP	Main	0.163405	[-0.8786826363428776, 1.2054935104622433]	0.758589	Non-significant	0.938285
ILKAP	Interaction	-0.309958	[-1.5944105496400083, 0.9744947554575953]	0.636235	Non-significant	0.887798
ALG9	Main	-0.692707	[-1.7433218807370148, 0.35790788236770255]	0.196263	Non-significant	0.581116
ALG9	Interaction	0.697658	[-0.524924833805912, 1.9202407423187886]	0.263379	Non-significant	0.656343
WNT2B	Main	1.79684	[0.3807291167697846, 3.2129553876546795]	0.0128858	Similar across buffers	0.145716
SGPL1	Main	-0.134533	[-1.3123337233954546, 1.0432675188069467]	0.822855	Non-significant	0.957591
GALNT11	Main	0.255954	[-0.4944692817887554, 1.006376866774647]	0.503812	Only in RIPA	0.822667
GALNT11	Interaction	-2.36744	[-3.7086234647219705, -1.0262561353701465]	0.000540772	Only in RIPA	0.0141826
BST1	Main	-0.527544	[-1.7909832838957427, 0.7358950525336989]	0.413143	Non-significant	0.768444
POLR2H	Main	-0.160096	[-1.0636296759772441, 0.7434378542007081]	0.728378	Non-significant	0.927324
POLR2H	Interaction	-0.769477	[-1.7440013432821513, 0.20504741536431914]	0.121725	Non-significant	0.475403
COQ6	Main	-0.0834309	[-0.45290385683437784, 0.2860420005750759]	0.658069	Non-significant	0.894497
C6orf136	Main	-0.0928846	[-0.9168667554770322, 0.7310975253625789]	0.825139	Non-significant	0.958356
TIMM23	Main	1.0131	[-0.2887957046456209, 2.3150052813247877]	0.127211	Non-significant	0.485602
MPP4	Main	0.672471	[-0.4915987925524744, 1.8365405681157405]	0.257529	Non-significant	0.650566
CPNE8	Main	0.249423	[-0.64900257826683, 1.1478484813168515]	0.586352	Non-significant	0.864792
SSR1	Main	0.126119	[-1.34082441037355, 1.593062113276268]	0.866185	Non-significant	0.968449
SSR1	Interaction	-0.481796	[-2.018833625670265, 1.055240917513163]	0.538973	Non-significant	0.838109
DCN	Main	0.319445	[-1.1515765238330866, 1.7904660036689712]	0.670383	Non-significant	0.90039
DCN	Interaction	0.61966	[-0.2501802843926616, 1.4895007007266559]	0.16264	Non-significant	0.539737
TWSG1	Main	0.191968	[-1.4994244280132578, 1.883359566913288]	0.823964	Non-significant	0.958158
APPL2	Main	6.82717	[5.99718194622994, 7.657167363349313]	1.7917e-58	Similar across buffers	4.83997e-55
NUP35	Main	0.484559	[-0.424066856833371, 1.3931839136939317]	0.295919	Non-significant	0.686054
NUP35	Interaction	-0.179164	[-1.1504423325675572, 0.7921146751580053]	0.717697	Non-significant	0.92233
SEH1L	Main	-0.219546	[-1.4574636926898177, 1.0183723373397133]	0.72814	Non-significant	0.927324
SEH1L	Interaction	-0.209669	[-1.46492886461966, 1.0455903597600777]	0.743382	Non-significant	0.930897
NDUFAF1	Main	0.845467	[-0.1578252998655708, 1.848758958949019]	0.0986065	Non-significant	0.431303
WLS	Main	0.391656	[-0.6916474384627784, 1.4749593733233441]	0.478571	Non-significant	0.806308
CBR4	Main	0.0522103	[-0.8643675129822362, 0.9687880612731469]	0.911106	Non-significant	0.979089
EFR3A	Main	0.0488355	[-0.4978358581878719, 0.5955068967081383]	0.86101	Non-significant	0.966908
EFR3A	Interaction	-0.285578	[-0.7960752093587578, 0.2249192753612918]	0.272892	Non-significant	0.666416
CRADD	Main	-0.0856859	[-0.8769938317713113, 0.705621970159803]	0.831926	Non-significant	0.959142
CRADD	Interaction	0.351694	[-0.39063219406420135, 1.0940209379685077]	0.353108	Non-significant	0.73375
DAAM1	Main	1.30688	[0.37515909269184444, 2.23859615845673]	0.00597502	Similar across buffers	0.086313
TNXB	Main	-0.743143	[-2.1117978260630963, 0.6255112018171336]	0.287234	Non-significant	0.679704
SLC23A2	Main	0.0215256	[-0.6419281260578432, 0.684979292455063]	0.949296	Non-significant	0.988195
RPUSD2	Main	0.204644	[-0.9490717465735627, 1.35835894432736]	0.7281	Non-significant	0.927324
RPUSD2	Interaction	-0.0966018	[-1.9476154564042374, 1.7544117825743912]	0.918528	Non-significant	0.980326
TRMT112	Main	-1.25458	[-2.9216188812111437, 0.4124593853780245]	0.140205	Non-significant	0.502911
TRMT112	Interaction	0.109646	[-2.04914004686164, 2.2684315604978855]	0.920704	Non-significant	0.980414
CASP3	Main	-0.495763	[-1.534692866089025, 0.5431667086046158]	0.34965	Non-significant	0.731448
CASP3	Interaction	0.686989	[-0.15577659084062734, 1.5297552515236275]	0.110113	Non-significant	0.455516
PPT2	Main	-0.117475	[-1.1231031815312138, 0.8881529425345799]	0.818901	Non-significant	0.957591
PPT2	Interaction	0.117916	[-1.156628222808775, 1.3924603350047406]	0.85611	Non-significant	0.965745
MAIP1	Main	-0.789177	[-1.6814635580395239, 0.10311013717418627]	0.0830111	Non-significant	0.40544
UBE3A	Main	1.25478	[0.13945308238546494, 2.3701011805134877]	0.0274523	Similar across buffers	0.231254
NUBP1	Main	0.508034	[0.05665307631852573, 0.959415028066759]	0.0273868	Similar across buffers	0.231156
NUBP1	Interaction	-0.299637	[-0.8539483272388888, 0.2546750519455004]	0.289385	Similar across buffers	0.681238
GIT2	Main	-0.322372	[-1.6887297292343946, 1.0439859142164405]	0.643777	Non-significant	0.889101
CNN2	Main	0.0709053	[-1.3397632218044921, 1.4815738780845384]	0.921523	Non-significant	0.980414
SLC38A1	Main	0.453919	[-0.7434350860944656, 1.6512723544570718]	0.457466	Non-significant	0.79391
GLCE	Main	0.5617	[-0.27986244567715857, 1.4032629337764935]	0.190814	Non-significant	0.574639
VRK1	Main	-0.918975	[-2.04981178967563, 0.21186133143786268]	0.111213	Non-significant	0.4568
ABCB8	Main	0.128699	[-0.9916177549784728, 1.2490152310219438]	0.821859	Non-significant	0.957591
NOMO1	Main	-0.143195	[-1.344515061013874, 1.0581257412712517]	0.815277	Non-significant	0.955875
OPN1SW	Main	-0.576543	[-1.3294589922747444, 0.17637333105190833]	0.133398	Non-significant	0.494671
OPN1SW	Interaction	0.889592	[-0.0212331557605695, 1.800416209745157]	0.0555852	Non-significant	0.334575
TENM4	Main	-0.504503	[-1.1920145532552229, 0.18300770907611896]	0.150365	Non-significant	0.520358
TMEM192	Main	-0.485944	[-2.818965952087164, 1.8470778695902335]	0.683097	Non-significant	0.906601
TMEM192	Interaction	0.786249	[-1.469753116265021, 3.042251619037032]	0.494559	Non-significant	0.815942
PNPT1	Main	0.0485795	[-0.3988057528150068, 0.49596471212558385]	0.831465	Non-significant	0.959142
LRRC4C	Main	-0.677513	[-1.3533798233918461, -0.0016459880601001897]	0.0494447	Similar across buffers	0.318528
ABHD11	Main	0.728444	[-0.27598571748370293, 1.7328739705976872]	0.155193	Non-significant	0.528437
MRPL37	Main	-0.30726	[-1.5965885159573374, 0.9820678345387189]	0.640443	Only in RIPA	0.887798
MRPL37	Interaction	1.3709	[0.1331802255475656, 2.6086243088038676]	0.0299419	Only in RIPA	0.245348
GOLGA2	Main	-0.0665055	[-1.0162532951058285, 0.8832423809710931]	0.890837	Non-significant	0.974665
GOLGA2	Interaction	-0.242785	[-1.6244966681654418, 1.1389257277413227]	0.730551	Non-significant	0.927615
TAPT1	Main	-0.306091	[-1.4660173832648444, 0.8538354697028405]	0.605009	Non-significant	0.87337
IL18	Main	0.963046	[0.024331801982609758, 1.9017610742686388]	0.0443501	Similar across buffers	0.301268
IL18	Interaction	-1.07764	[-2.2068418470883246, 0.051554778024897274]	0.0614172	Similar across buffers	0.349281
WTAP	Main	-0.257827	[-0.8577626956570423, 0.3421096684801524]	0.399616	Non-significant	0.760767
WTAP	Interaction	0.223453	[-0.26868738892915267, 0.7155939861513745]	0.373515	Non-significant	0.748241
GPR89B	Main	-0.0697715	[-0.9457831795639655, 0.806240221091097]	0.87595	Non-significant	0.970301
TLCD4	Main	-0.804878	[-2.2934660429001883, 0.6837094658184463]	0.289258	Non-significant	0.681238
ITPR2	Main	-0.371548	[-1.8150904526798946, 1.0719948973992874]	0.613933	Non-significant	0.87695
BTN2A1	Main	0.0309567	[-1.178994024536099, 1.2409075012401483]	0.960006	Non-significant	0.991614
RCC1	Main	0.282382	[-0.4173667537920316, 0.9821312643932074]	0.428979	Non-significant	0.780598
AASDHPPT	Main	-1.48858	[-3.19054833984517, 0.21338116194663526]	0.0864853	Non-significant	0.411643
AASDHPPT	Interaction	2.46602	[-0.33636367255961463, 5.268406091595529]	0.084579	Non-significant	0.407551
BACE1	Main	2.79055	[0.9936652471354437, 4.587442548108254]	0.00233604	Stronger in Lysis	0.0428924
BACE1	Interaction	-3.1919	[-5.376154948250258, -1.0076500093026644]	0.00418138	Stronger in Lysis	0.0661834
SRSF10	Main	-1.52555	[-2.066466202450175, -0.9846355096555416]	3.24432e-08	Stronger in RIPA	2.39018e-06
SRSF10	Interaction	3.99949	[3.0109974069977454, 4.987979241592643]	2.18932e-15	Stronger in RIPA	4.54929e-13
MRPL24	Main	-0.550206	[-1.6895507061605208, 0.5891385005059342]	0.343896	Non-significant	0.728611
MRPL24	Interaction	0.81339	[-0.1607505171861182, 1.7875306878056745]	0.101728	Non-significant	0.43758
PVR	Main	-0.996074	[-2.094133572012187, 0.10198629366938872]	0.0754161	Non-significant	0.38294
GPR180	Main	-0.181321	[-1.2471579151508034, 0.884515428386812]	0.738809	Non-significant	0.929672
NRBP1	Main	0.267651	[-0.5751435441432899, 1.1104458282433696]	0.533655	Non-significant	0.835859
CTNNBL1	Main	0.594465	[-0.1655051758071555, 1.3544343332907811]	0.125245	Non-significant	0.481924
MRPS34	Main	0.513412	[-0.08108391376047719, 1.1079081198636636]	0.0905235	Non-significant	0.417769
MRPS34	Interaction	-0.0944732	[-0.9889054128750746, 0.7999589137971567]	0.835995	Non-significant	0.960786
HSD17B11	Main	-0.877627	[-2.605152876999909, 0.8498981609846226]	0.31939	Non-significant	0.707196
RBPMS	Main	-0.650786	[-1.94895289726353, 0.6473804075902939]	0.325827	Non-significant	0.713265
RBPMS	Interaction	0.273167	[-0.9586339661562642, 1.5049673441352835]	0.66382	Non-significant	0.896748
URM1	Main	-0.242012	[-0.5328794049235237, 0.04885614687959661]	0.102942	Non-significant	0.439538
SDF2L1	Main	-0.963242	[-1.7210573027480414, -0.20542699103214712]	0.0127288	Similar across buffers	0.144677
SDF2L1	Interaction	0.992966	[-0.06346903430366901, 2.049400417424674]	0.0654441	Similar across buffers	0.357626
MRPL27	Main	-0.379038	[-1.6502435098394954, 0.892168432625452]	0.558947	Non-significant	0.848737
MRPL27	Interaction	-0.0793342	[-1.9485358499443517, 1.7898675215694]	0.933703	Non-significant	0.9831
CUTC	Main	-0.747302	[-2.0075483072745377, 0.5129435069020364]	0.245145	Non-significant	0.636278
CUTC	Interaction	0.496258	[-1.0624200364279406, 2.0549365240299187]	0.532614	Non-significant	0.835684
DCPS	Main	0.499435	[-0.3090010562406264, 1.3078701690036223]	0.225963	Non-significant	0.618281
DCPS	Interaction	-0.229004	[-1.2027730880554452, 0.7447643496216598]	0.644848	Non-significant	0.889101
CNNM3	Main	-0.126103	[-1.4770002047716788, 1.2247934712537007]	0.854831	Non-significant	0.965745
CNNM3	Interaction	0.0534345	[-1.1554556690875177, 1.2623246768079288]	0.930963	Non-significant	0.982488
MRRF	Main	-0.118714	[-0.9278394047937631, 0.6904112807365924]	0.773681	Non-significant	0.942404
SERPIND1	Main	0.864872	[-0.6668086307524663, 2.396553501648935]	0.268422	Non-significant	0.662198
SERPIND1	Interaction	-1.45702	[-3.492904398187294, 0.5788578403328994]	0.160709	Non-significant	0.536837
CSNK2A2	Main	0.0946523	[-0.5047060569682567, 0.6940106761919735]	0.756924	Non-significant	0.93771
CSNK2A2	Interaction	-0.261418	[-1.0595154520743915, 0.5366795108325604]	0.52088	Non-significant	0.830274
TTC7B	Main	-0.178878	[-1.1079046100644938, 0.7501480974445013]	0.705892	Non-significant	0.917637
FMN1	Main	-0.124472	[-1.001225196558053, 0.752280971979383]	0.780817	Non-significant	0.945487
FMN1	Interaction	-0.647432	[-2.642819117965839, 1.3479554547468584]	0.524817	Non-significant	0.833158
EYS	Main	4.47556	[2.7228293984335052, 6.22828561495615]	5.59403e-07	Stronger in Lysis	3.23814e-05
EYS	Interaction	-3.98472	[-5.949663627414993, -2.019782954042566]	7.04883e-05	Stronger in Lysis	0.00259653
OS9	Main	-0.0461293	[-0.7734622508526959, 0.6812035666489032]	0.901073	Non-significant	0.977161
OS9	Interaction	-0.852914	[-1.9524254110663752, 0.24659655189485075]	0.128414	Non-significant	0.487076
FXR2	Main	-0.708698	[-1.7094004222761252, 0.292004634720722]	0.165123	Non-significant	0.543722
FXR2	Interaction	-0.114823	[-3.2071167300089374, 2.977469796194456]	0.941983	Non-significant	0.986665
HTRA1	Main	-0.592835	[-1.2790212344954077, 0.09335087529972619]	0.0903937	Only in Lysis	0.417769
HTRA1	Interaction	1.15649	[0.0749830436408272, 2.237992877792867]	0.0360953	Only in Lysis	0.268999
ERGIC3	Main	-0.503948	[-1.1276688939535455, 0.11977284997645787]	0.113286	Non-significant	0.46187
NDUFB2	Main	0.122408	[-1.1997075487217923, 1.4445233327617626]	0.856004	Non-significant	0.965745
NDUFB2	Interaction	-0.138655	[-1.5565116885923143, 1.279201291537568]	0.848001	Non-significant	0.963659
FAHD2A	Main	-0.446272	[-0.9517331490932448, 0.05918821607381419]	0.0835487	Non-significant	0.406685
FAHD2A	Interaction	0.167035	[-0.43600046477444643, 0.7700703373889923]	0.587205	Non-significant	0.86503
COX7A2	Main	0.265818	[-0.590052109992372, 1.1216882133060762]	0.542703	Non-significant	0.840504
COX7A2	Interaction	-0.551095	[-1.3420972826241293, 0.2399071060960778]	0.172091	Non-significant	0.552524
CD9	Main	-2.20327	[-3.323892676698771, -1.0826389865115336]	0.000116447	Stronger in Lysis	0.0039818
CD9	Interaction	2.12351	[0.5428211327571604, 3.704198474349339]	0.00846265	Stronger in Lysis	0.110259
UQCRH	Main	-0.118013	[-1.2803933366092464, 1.0443667468320545]	0.842271	Non-significant	0.963659
UQCRH	Interaction	0.149384	[-0.9447068432020271, 1.2434753099454012]	0.789001	Non-significant	0.947856
P4HA1	Main	0.0610837	[-0.8911714947603188, 1.0133388247677368]	0.89995	Non-significant	0.977161
P4HA1	Interaction	-0.990666	[-2.222722337727049, 0.2413903137779061]	0.115035	Non-significant	0.465658
COX7C	Main	0.0645169	[-0.6566409273280139, 0.7856747829162668]	0.860809	Non-significant	0.966908
COX7C	Interaction	-0.381889	[-1.0720756187527767, 0.30829854302742166]	0.278156	Non-significant	0.671686
CELSR2	Main	0.877171	[-0.030245998740075608, 1.7845877166676996]	0.0581408	Non-significant	0.340936
CELSR2	Interaction	-0.779317	[-1.9538964467381974, 0.3952630012042627]	0.193461	Non-significant	0.578069
PTPRS	Main	-0.214408	[-1.6558213820362788, 1.2270060850679096]	0.770638	Non-significant	0.9414
PTPRS	Interaction	1.0215	[-0.37073975414811366, 2.4137342233595818]	0.150422	Non-significant	0.520358
ATP1B1	Main	-0.316833	[-0.7302934292334001, 0.09662786956944658]	0.13312	Non-significant	0.494456
ATP1B1	Interaction	0.39884	[-0.39343964814648175, 1.1911194183252893]	0.323809	Non-significant	0.712115
NDUFB3	Main	-0.057218	[-1.0927042834414389, 0.9782681846813877]	0.913756	Non-significant	0.979417
NDUFB3	Interaction	-0.0588649	[-1.1948226843086294, 1.0770929430989382]	0.919102	Non-significant	0.980326
CD81	Main	0.105083	[-1.8448619742774375, 2.0550273634583096]	0.915882	Non-significant	0.979632
CD81	Interaction	-0.0602424	[-1.9960467595580311, 1.8755619407928752]	0.951364	Non-significant	0.988569
TRAPPC4	Main	0.0871849	[-0.11082682134496383, 0.2851966081471945]	0.388151	Non-significant	0.756373
CD200	Main	-0.760637	[-1.5926669651093874, 0.07139382275681583]	0.0731673	Non-significant	0.378502
CD200	Interaction	-0.268255	[-1.795176186205113, 1.2586659664897042]	0.730595	Non-significant	0.927615
MRPL39	Main	0.512433	[-1.378578221207106, 2.4034434391177637]	0.595337	Non-significant	0.868361
MRPL39	Interaction	1.35217	[-2.230444378732398, 4.934782186038245]	0.459458	Non-significant	0.79391
CAMKK2	Main	1.3321	[0.006604267281024034, 2.6575913895530423]	0.0488694	Similar across buffers	0.317094
CAMKK2	Interaction	-1.42644	[-2.9354128491270837, 0.08252926625568935]	0.0639155	Similar across buffers	0.354547
SRSF6	Main	0.44301	[-0.516348491182357, 1.4023693780013975]	0.36543	Only in RIPA	0.740982
SRSF6	Interaction	-2.61718	[-3.3592023543218312, -1.8751580954551985]	4.746e-12	Only in RIPA	6.20348e-10
PHF5A	Main	-0.215149	[-0.6932848133953823, 0.26298750938219473]	0.377814	Non-significant	0.749961
PHF5A	Interaction	-0.456992	[-1.735675447286002, 0.8216921874095671]	0.48363	Non-significant	0.809853
MCU	Main	0.896088	[-0.15932867971843168, 1.951504016905134]	0.096096	Non-significant	0.42623
ATP6AP1	Main	0.812568	[0.0892889726357533, 1.535846885336781]	0.0276708	Stronger in Lysis	0.232378
ATP6AP1	Interaction	-1.14119	[-1.9796944237449965, -0.30268740622011703]	0.0076422	Stronger in Lysis	0.103049
FSD1L	Main	-0.494322	[-1.1816622117641977, 0.1930176346632302]	0.158667	Non-significant	0.532796
FSD1L	Interaction	0.423535	[-0.5576523263728606, 1.4047220303295613]	0.397536	Non-significant	0.75964
APOO	Main	0.108982	[-0.8472139540442425, 1.0651776992132462]	0.823235	Non-significant	0.957591
APOO	Interaction	-0.352907	[-1.2641743217942678, 0.5583599611904762]	0.44783	Non-significant	0.791111
NDUFA5	Main	0.238236	[-0.34364850440504535, 0.8201211151867779]	0.422292	Non-significant	0.776197
NDUFA5	Interaction	-0.181875	[-0.7437710107835688, 0.38002146402630077]	0.525819	Non-significant	0.833412
SCN2B	Main	0.245867	[-1.7918267338798248, 2.2835606175729755]	0.813054	Non-significant	0.955203
SCN2B	Interaction	0.58441	[-1.5708947303805207, 2.7397151235413206]	0.595111	Non-significant	0.868361
CSNK2B	Main	0.801727	[0.026906914813738636, 1.5765477501116938]	0.0425575	Similar across buffers	0.2936
CSNK2B	Interaction	-0.884427	[-1.8289155893541484, 0.060061205017537644]	0.0664572	Similar across buffers	0.35947
SNX6	Main	0.724335	[-0.3296705990111418, 1.7783398477184322]	0.178003	Non-significant	0.560862
SNX6	Interaction	-1.28247	[-2.7642314105180845, 0.1992839634425554]	0.0898167	Non-significant	0.417769
CYBC1	Main	-0.49576	[-1.204727396536362, 0.2132068548292897]	0.170516	Non-significant	0.55042
MEAK7	Main	0.106909	[-0.5794201686520213, 0.7932371909585758]	0.760137	Non-significant	0.938285
MEAK7	Interaction	-0.0934054	[-0.589992366455727, 0.403181609380246]	0.712382	Non-significant	0.920491
FEN1	Main	0.196221	[-0.6965298289622301, 1.0889718264254473]	0.666623	Non-significant	0.898438
FEN1	Interaction	-0.224278	[-1.172614889615724, 0.7240586647325875]	0.642989	Non-significant	0.889101
TACO1	Main	0.568917	[-0.4903340240721946, 1.6281682960786088]	0.292486	Non-significant	0.684031
TACO1	Interaction	1.14258	[-0.7954374128460984, 3.0805977435371297]	0.247878	Non-significant	0.638526
CACNA1E	Main	-0.0922634	[-0.4581495210594966, 0.2736227035769575]	0.621142	Non-significant	0.880485
CACNA1E	Interaction	-0.0780959	[-0.5854248719130873, 0.4292329805147054]	0.762875	Non-significant	0.938399
DNAJC10	Main	-0.40115	[-1.2745518392113602, 0.47225094507509036]	0.368011	Non-significant	0.74362
LRAT	Main	0.617038	[-0.6809491208907503, 1.915025356114243]	0.351477	Non-significant	0.732228
LRAT	Interaction	-0.750163	[-2.0024524468973643, 0.5021270776456717]	0.240362	Non-significant	0.633667
RENBP	Main	0.241008	[-0.20707548845189633, 0.6890911911597095]	0.291794	Non-significant	0.683231
RENBP	Interaction	-0.392166	[-1.0213224316079923, 0.23699078150761022]	0.221827	Non-significant	0.614804
NDUFA2	Main	-0.112291	[-0.7373252473938142, 0.5127432034974161]	0.724749	Non-significant	0.926007
NDUFA2	Interaction	0.200504	[-0.5303288161482234, 0.9313358188308343]	0.590774	Non-significant	0.866177
IL6ST	Main	-1.56342	[-2.8655085622546954, -0.2613407434905777]	0.0186052	Similar across buffers	0.181309
IL6ST	Interaction	1.11687	[-0.37634883594577495, 2.610088449663348]	0.142654	Similar across buffers	0.505718
RETSAT	Main	-1.45706	[-2.813174149460533, -0.1009428834289734]	0.035217	Similar across buffers	0.265773
ATP5F1EP2	Main	0.122361	[-0.5758123220278143, 0.820534076795772]	0.731222	Non-significant	0.927769
ATP5F1EP2	Interaction	-0.0514912	[-0.8966246471431202, 0.7936421482267372]	0.904947	Non-significant	0.978478
UBR4	Main	-0.628866	[-1.2939549788085696, 0.03622384017798008]	0.0638515	Only in RIPA	0.354547
UBR4	Interaction	1.42148	[0.35318576077231767, 2.489774121346061]	0.00910883	Only in RIPA	0.116249
NHLRC3	Main	-0.19889	[-1.2021402547649407, 0.8043600770548626]	0.697606	Non-significant	0.912559
NHLRC3	Interaction	-0.593184	[-1.5712828281876683, 0.38491428917883175]	0.234576	Non-significant	0.626361
ATP5PF	Main	1.07274	[0.2876781450113022, 1.8578006981251516]	0.00740248	Stronger in Lysis	0.100351
ATP5PF	Interaction	-1.08531	[-1.863346540812334, -0.30727283210510425]	0.00625663	Stronger in Lysis	0.0894246
AKR1C2	Main	0.357098	[-0.5399018446567951, 1.254097888936975]	0.435234	Non-significant	0.785013
AKR1C2	Interaction	-0.224043	[-0.8630729559925087, 0.41498604731298194]	0.49198	Non-significant	0.814741
CD47	Main	0.245176	[-0.45853726846807147, 0.9488896042565025]	0.494696	Only in RIPA	0.816002
CD47	Interaction	2.49276	[1.7354207634177716, 3.250103250375043]	1.11003e-10	Only in RIPA	1.15329e-08
AP2S1	Main	-0.486839	[-1.2941896574895666, 0.32051240137089765]	0.237256	Only in Lysis	0.629754
AP2S1	Interaction	0.957439	[0.14550168127410223, 1.769376676443843]	0.0208221	Only in Lysis	0.19427
TTYH1	Main	0.306945	[-0.2449399268566071, 0.8588297115304879]	0.275676	Non-significant	0.668686
TTYH1	Interaction	-0.0252197	[-0.44713013170068955, 0.39669069533214213]	0.906736	Non-significant	0.978732
CD151	Main	5.80663	[2.879787419067545, 8.733467041368852]	0.000100899	Stronger in Lysis	0.00349439
CD151	Interaction	-4.65454	[-7.170965652119936, -2.138106173935105]	0.000288666	Stronger in Lysis	0.00846245
PREB	Main	-0.363488	[-1.4027010089669179, 0.675724804029787]	0.493002	Non-significant	0.814809
PREB	Interaction	0.563307	[-0.5326217784561863, 1.6592357503906507]	0.313733	Non-significant	0.700543
NDRG4	Main	-0.0961761	[-0.7010099799211231, 0.5086577150504472]	0.7553	Non-significant	0.936641
NDRG4	Interaction	0.000583058	[-0.771817000138652, 0.7729831168934993]	0.99882	Non-significant	0.999693
DEK	Main	0.293493	[-0.16903077482713497, 0.7560169236825001]	0.213614	Non-significant	0.605501
DEK	Interaction	-0.0468288	[-0.5176786570718401, 0.42402109578826236]	0.845448	Non-significant	0.963659
COX5B	Main	-0.247438	[-0.678546005401379, 0.1836697904441996]	0.260615	Non-significant	0.652867
COX5B	Interaction	0.132428	[-0.4855403613364162, 0.7503972801380863]	0.674476	Non-significant	0.902571
ENO2	Main	0.298127	[-0.27426991908842496, 0.8705246270332434]	0.307336	Non-significant	0.694093
ENO2	Interaction	-0.256956	[-0.676825660017897, 0.16291267668237092]	0.230341	Non-significant	0.622227
ISOC2	Main	2.28598	[0.8900391649228125, 3.681925466186463]	0.00132912	Stronger in Lysis	0.0284952
ISOC2	Interaction	-2.06241	[-3.66853746208443, -0.45627822452185995]	0.0118439	Stronger in Lysis	0.138201
DHRS7	Main	0.147689	[-0.702154884845857, 0.9975321488433038]	0.733398	Non-significant	0.928437
DHRS7	Interaction	0.4945	[-0.5442537656502086, 1.533254677094643]	0.350797	Non-significant	0.731938
POGLUT3	Main	0.539414	[-0.9704048791086397, 2.04923219710232]	0.483779	Non-significant	0.809853
POGLUT3	Interaction	-0.277591	[-1.7393438102309542, 1.184162389648522]	0.709742	Non-significant	0.918929
TUBB6	Main	-0.136099	[-1.0245606256688258, 0.7523627901884571]	0.763996	Non-significant	0.938616
TUBB6	Interaction	0.291402	[-0.30268429259527435, 0.8854873791823905]	0.336366	Non-significant	0.721595
COX5A	Main	0.320058	[-0.5740093180497464, 1.2141250425048358]	0.482912	Non-significant	0.809079
COX5A	Interaction	-0.131685	[-0.8655277878872909, 0.6021586639417289]	0.725059	Non-significant	0.926147
NEXN	Main	0.296985	[-0.316782350763376, 0.9107531397970474]	0.34294	Non-significant	0.728107
MDP1	Main	0.566927	[-0.30402227253633607, 1.4378766024240721]	0.202026	Non-significant	0.589746
MDP1	Interaction	-0.432238	[-1.3389481089974797, 0.47447273146512153]	0.350132	Non-significant	0.731792
ESYT1	Main	-0.0975253	[-1.511361827192292, 1.316311211321184]	0.892456	Non-significant	0.975266
MAOB	Main	0.224691	[-0.2259155630629405, 0.6752968845503078]	0.328412	Non-significant	0.715443
MAOB	Interaction	-0.243666	[-0.8024253981371856, 0.31509404670531954]	0.392713	Non-significant	0.757705
CAMK1D	Main	0.216693	[-0.17772126908440553, 0.6111066266473018]	0.281564	Non-significant	0.675659
CAMK1D	Interaction	-0.106289	[-0.6871777388737028, 0.47460031833043503]	0.719875	Non-significant	0.922934
TRAPPC5	Main	-0.368208	[-1.7538368387940146, 1.0174202720688281]	0.602486	Non-significant	0.872039
TRAPPC5	Interaction	0.135387	[-1.3403043933866878, 1.6110777693675509]	0.857297	Non-significant	0.966143
TMEM65	Main	-1.05415	[-2.6715280517984077, 0.563233922445711]	0.201451	Non-significant	0.589215
TMEM65	Interaction	0.71993	[-0.8559058859453428, 2.2957667203973386]	0.370562	Non-significant	0.745717
PLP1	Main	-1.33901	[-2.4746309737469967, -0.20337999373462923]	0.0208342	Similar across buffers	0.19427
PLP1	Interaction	0.61246	[-0.39166763318584963, 1.6165872166522703]	0.231905	Similar across buffers	0.62341
PCBD1	Main	0.133418	[-0.47140751408533504, 0.7382434138654153]	0.665489	Non-significant	0.897807
PCBD1	Interaction	-0.441854	[-1.0909644306935875, 0.2072565946826886]	0.182151	Non-significant	0.5652
ACSL4	Main	-0.836193	[-1.5653054375790845, -0.10707963215469063]	0.0245883	Similar across buffers	0.216486
PRAF2	Main	-1.47618	[-3.020287990863264, 0.0679243598299768]	0.0609654	Non-significant	0.348423
PRAF2	Interaction	1.49826	[-0.14548987501326782, 3.1420027651645794]	0.0740207	Non-significant	0.380364
ATP1B3	Main	-1.87227	[-2.4403549266584887, -1.3041862760954857]	1.04998e-10	Stronger in Lysis	1.10507e-08
ATP1B3	Interaction	2.27379	[1.5877284765828277, 2.959841948532193]	8.25535e-11	Stronger in Lysis	8.92018e-09
RPLP1	Main	-0.0227756	[-0.6775147672136567, 0.6319635113849179]	0.945643	Non-significant	0.98703
RPLP1	Interaction	0.223388	[-0.18269313056483968, 0.6294700814054395]	0.280949	Non-significant	0.67481
TPP1	Main	0.0107995	[-0.27511963541895285, 0.29671871503955943]	0.940986	Non-significant	0.985876
TPP1	Interaction	-0.0740297	[-0.5001840118224364, 0.35212468306449085]	0.733498	Non-significant	0.928437
HLA_DRA	Main	-1.43949	[-2.2730029134791585, -0.6059812270190642]	0.000712036	Stronger in RIPA	0.0174859
HLA_DRA	Interaction	3.1351	[2.192827750950846, 4.077376456778387]	6.97828e-11	Stronger in RIPA	7.72189e-09
SLC44A2	Main	-0.830681	[-2.169424335603967, 0.5080627039694445]	0.22393	Non-significant	0.617227
SLC44A2	Interaction	0.535059	[-0.7677221067809988, 1.8378407394777567]	0.420838	Non-significant	0.774843
NINJ2	Main	-0.972784	[-2.2917698610082176, 0.34620175797389896]	0.148312	Non-significant	0.517176
NINJ2	Interaction	-0.323117	[-1.792781871071082, 1.1465479625820765]	0.666532	Non-significant	0.898438
GGACT	Main	0.409009	[-0.5306909211410047, 1.348708486845771]	0.393613	Non-significant	0.757726
GGACT	Interaction	-0.483366	[-2.0089130328255296, 1.0421804242803392]	0.534593	Non-significant	0.836598
OPALIN	Main	-1.47974	[-3.0858422330546045, 0.12635798907837814]	0.0709549	Non-significant	0.372147
OPALIN	Interaction	-0.546028	[-2.145386808090672, 1.0533299608854791]	0.503406	Non-significant	0.822185
TMEM9	Main	-0.108046	[-0.826852311648983, 0.6107604778391404]	0.768293	Non-significant	0.940379
TCEAL5	Main	-0.680804	[-2.2652118567412254, 0.9036044985656831]	0.399689	Only in RIPA	0.760767
TCEAL5	Interaction	-2.77756	[-4.462239129096509, -1.0928777589214291]	0.00123176	Only in RIPA	0.0267695
CCDC134	Main	-1.4508	[-2.7878177623689595, -0.11377259061552936]	0.0334413	Similar across buffers	0.257612
DRAP1	Main	-0.793441	[-1.9002085694347726, 0.31332608769739445]	0.159992	Non-significant	0.535776
DRAP1	Interaction	0.358747	[-0.7947641546655827, 1.5122589095153365]	0.542155	Non-significant	0.83992
DECR1	Main	-0.264725	[-0.6800201111087869, 0.15056998055005477]	0.211535	Only in RIPA	0.602912
DECR1	Interaction	0.542356	[0.14864659623368903, 0.9360654061757013]	0.00693486	Only in RIPA	0.0967299
ATP5F1A	Main	-0.0216147	[-0.4210732170337388, 0.37784388245903555]	0.91554	Non-significant	0.979606
ATP5F1A	Interaction	-0.000923281	[-0.671871005470902, 0.670024443874985]	0.997848	Non-significant	0.999693
APOD	Main	-0.136602	[-0.8258950938220267, 0.55269207506817]	0.697707	Non-significant	0.912559
APOD	Interaction	0.176016	[-0.6739630635637672, 1.0259954754096983]	0.684834	Non-significant	0.906698
MT_ATP8	Main	0.000811636	[-0.6393813080666454, 0.6410045807405641]	0.998017	Non-significant	0.999693
MT_ATP8	Interaction	0.480032	[-0.29430317853870136, 1.2543663249373458]	0.224352	Non-significant	0.617227
CMTM5	Main	0.466827	[-0.8065331503953199, 1.7401865245180204]	0.472423	Non-significant	0.803297
CMTM5	Interaction	0.609496	[-1.5815791336814216, 2.800571900393765]	0.585611	Non-significant	0.864792
DPP6	Main	-0.449515	[-1.0615115425330934, 0.16248106273170138]	0.149979	Non-significant	0.520081
DPP6	Interaction	0.319302	[-0.15512593882684872, 0.7937292558341551]	0.187134	Non-significant	0.570506
LRIT1	Main	0.998544	[-0.44384572534136757, 2.440934254375198]	0.174828	Non-significant	0.55561
RPL11	Main	0.0269007	[-0.439266265285392, 0.49306775569478006]	0.90995	Non-significant	0.979089
RPL11	Interaction	-0.181274	[-0.7855407097963399, 0.42299175216739815]	0.556551	Non-significant	0.846768
TMED1	Main	0.905514	[0.6629961899934416, 1.148032779755688]	2.51486e-13	Similar across buffers	3.91931e-11
SLC3A2	Main	0.269641	[-0.18617608071900332, 0.7254575208002081]	0.246282	Non-significant	0.637048
SLC3A2	Interaction	-0.0688324	[-0.5772273887834876, 0.43956254103934594]	0.79073	Non-significant	0.948979
BRK1	Main	1.05299	[0.004503154222216921, 2.101475188732843]	0.0490241	Similar across buffers	0.317325
BRK1	Interaction	-0.908617	[-1.9957267251413011, 0.178492823034909]	0.101389	Similar across buffers	0.436819
COX6C	Main	0.172766	[-0.39300166824924765, 0.7385327240345008]	0.549503	Non-significant	0.844524
COX6C	Interaction	-0.269706	[-0.9448182364867423, 0.40540637939958185]	0.433626	Non-significant	0.784749
ALDOB	Main	-0.278412	[-1.026639756494501, 0.4698158512257338]	0.465822	Non-significant	0.799624
ALDOB	Interaction	0.888178	[-0.6809857596557892, 2.457340994540952]	0.267267	Non-significant	0.660949
KCNA1	Main	-0.27803	[-1.2782798151441968, 0.7222194620153675]	0.585896	Non-significant	0.864792
PTP4A2	Main	0.795065	[-0.5278196418065483, 2.117950604604717]	0.238814	Non-significant	0.631699
PTP4A2	Interaction	-1.31679	[-2.7600437842683214, 0.12646121515273068]	0.0737393	Non-significant	0.379659
LRRC8A	Main	0.147112	[-1.1941131289844904, 1.4883361720929962]	0.829785	Non-significant	0.959142
LRRC8A	Interaction	-0.408203	[-2.051721093245217, 1.2353143404161262]	0.6264	Non-significant	0.883673
CISD1	Main	-0.148853	[-0.6061829575362625, 0.3084763086758675]	0.523515	Non-significant	0.832159
CISD1	Interaction	-0.0334663	[-0.62982357537057, 0.5628910545225888]	0.912418	Non-significant	0.979089
MRPL22	Main	-1.79347	[-3.2438487191346788, -0.3430932570256888]	0.0153674	Stronger in Lysis	0.16028
MRPL22	Interaction	1.45642	[0.1293246676978792, 2.7835185824351587]	0.0314793	Stronger in Lysis	0.249616
SLC14A1	Main	0.295087	[-0.7429999276223336, 1.333173144030474]	0.577432	Non-significant	0.859643
SLC44A1	Main	2.49952	[1.6367854572994787, 3.362261350730458]	1.35956e-08	Stronger in Lysis	1.02017e-06
SLC44A1	Interaction	-2.97688	[-4.3568547488498375, -1.5968993561321252]	2.35758e-05	Stronger in Lysis	0.000969839
GPAA1	Main	-1.68691	[-3.117644983174935, -0.25617301999890607]	0.0208386	Similar across buffers	0.19427
SLC39A10	Main	-0.664457	[-1.902598827696861, 0.5736849935324232]	0.292879	Non-significant	0.684464
CMTM4	Main	-0.123088	[-0.6036757984596393, 0.35750068395098017]	0.615679	Non-significant	0.877963
CD99	Main	-0.726182	[-2.1571768671128257, 0.7048132962117222]	0.319923	Non-significant	0.707217
CD99	Interaction	1.27168	[-0.33374532285795033, 2.877109888280705]	0.120539	Non-significant	0.473738
MOG	Main	0.0623164	[-0.5203570120642598, 0.6449899063532043]	0.833967	Non-significant	0.96001
MOG	Interaction	0.765277	[-0.8116950428753646, 2.342248220109849]	0.341535	Non-significant	0.727221
NDUFS4	Main	-0.0179659	[-0.46907840412181834, 0.43314667159172604]	0.937783	Non-significant	0.984557
NDUFS4	Interaction	0.112329	[-0.5958413039730854, 0.820498938899956]	0.755887	Non-significant	0.937226
IGSF9B	Main	-0.0950435	[-0.4081281108139213, 0.2180410646743152]	0.551851	Non-significant	0.845448
BST2	Main	1.02562	[0.1270147847275691, 1.9242212144384805]	0.0252864	Similar across buffers	0.219819
BST2	Interaction	-1.08329	[-2.179508696505394, 0.012926754151671327]	0.0527635	Similar across buffers	0.328919
EGFLAM	Main	0.357245	[-1.0266023018416652, 1.7410913268300592]	0.612877	Non-significant	0.876125
EGFLAM	Interaction	-0.100837	[-1.5630856052690825, 1.3614115517858525]	0.892486	Non-significant	0.975266
ACYP1	Main	0.0388575	[-0.28270674949653657, 0.3604217409327031]	0.812781	Non-significant	0.955155
ACYP1	Interaction	-0.10833	[-0.5887936231360156, 0.3721339576241669]	0.658553	Non-significant	0.894555
MFN2	Main	0.246188	[-1.107807623484821, 1.6001828808217102]	0.721566	Non-significant	0.924371
DHRS4	Main	-0.484601	[-1.3463172075982879, 0.3771151858375722]	0.270366	Non-significant	0.662749
DHRS4	Interaction	0.270544	[-0.36418588396171103, 0.9052734287416896]	0.40349	Non-significant	0.762166
CCDC92	Main	1.29572	[-0.03078695509550089, 2.6222286456554746]	0.0555595	Only in Lysis	0.334575
CCDC92	Interaction	-1.65929	[-2.6947195019397983, -0.6238644114990011]	0.00168442	Only in Lysis	0.0332129
OMA1	Main	0.0294478	[-0.848646685621954, 0.9075423723790165]	0.947593	Non-significant	0.987945
LINGO1	Main	1.33501	[-0.1581213076914556, 2.8281456584229883]	0.0797041	Non-significant	0.396031
LINGO1	Interaction	-0.955152	[-2.795472687162885, 0.8851682753092257]	0.309035	Non-significant	0.695479
PKLR	Main	-1.22736	[-2.4814012894710995, 0.026675495493144297]	0.0550765	Non-significant	0.334022
PKLR	Interaction	-0.00225617	[-1.9279684774638828, 1.9234561378973203]	0.998168	Non-significant	0.999693
RPS19	Main	-0.0962837	[-0.796815989954963, 0.6042486266516541]	0.787634	Non-significant	0.947487
RPS19	Interaction	0.158124	[-0.5796137884323288, 0.895861251229154]	0.674419	Non-significant	0.902571
CLEC3B	Main	-0.0775336	[-1.0007516660621691, 0.845684423830119]	0.869258	Non-significant	0.969751
CLEC3B	Interaction	0.029179	[-0.9180068036293676, 0.9763648975710217]	0.951854	Non-significant	0.988952
SIGMAR1	Main	0.173743	[-1.058471573110784, 1.405958432465272]	0.782274	Non-significant	0.945594
SIGMAR1	Interaction	-1.56037	[-3.374480712467629, 0.2537428418550367]	0.0918304	Non-significant	0.419041
UBE2K	Main	-2.88102	[-3.7661206023955573, -1.9959275066442448]	1.77366e-10	Stronger in Lysis	1.75289e-08
UBE2K	Interaction	2.48193	[1.414660519579651, 3.5492034773227354]	5.16721e-06	Stronger in Lysis	0.000244883
ATP5F1D	Main	0.327485	[-0.21914627492571204, 0.8741165779373983]	0.240312	Non-significant	0.633667
ATP5F1D	Interaction	-0.426823	[-1.159892441483395, 0.3062469751634818]	0.253799	Non-significant	0.646382
CADM2	Main	-0.282163	[-0.947604327457728, 0.3832778351430711]	0.405933	Non-significant	0.763597
CADM2	Interaction	0.524884	[-0.17480318343865575, 1.2245720808581084]	0.141479	Non-significant	0.504843
FAM50A	Main	0.0144217	[-1.1517494107484785, 1.1805927117826625]	0.980663	Non-significant	0.99611
FAM50A	Interaction	0.149999	[-1.1591666005914818, 1.4591642885615452]	0.822318	Non-significant	0.957591
NPTN	Main	-0.14279	[-0.3888707380079801, 0.10329141650690174]	0.255422	Non-significant	0.648446
NPTN	Interaction	0.145462	[-0.3066637787569936, 0.59758853704087]	0.528316	Non-significant	0.835075
NDUFS6	Main	-0.221563	[-0.7843011068953039, 0.34117610228673617]	0.440304	Non-significant	0.78798
NDUFS6	Interaction	0.101583	[-0.6152845318153406, 0.8184500005396163]	0.781216	Non-significant	0.945487
TMEM109	Main	-0.571844	[-1.4993874140517816, 0.35569983836883434]	0.226914	Non-significant	0.619311
TMEM109	Interaction	0.0216577	[-0.7549457358388886, 0.7982611178192246]	0.95641	Non-significant	0.99049
HNRNPH2	Main	-0.0568302	[-0.636690851751413, 0.5230304405656464]	0.847672	Only in RIPA	0.963659
HNRNPH2	Interaction	0.513862	[0.16443219159412148, 0.8632915446056947]	0.00394821	Only in RIPA	0.063359
GSTM1	Main	-0.859274	[-2.975941908377875, 1.2573929899617369]	0.42623	Non-significant	0.779886
GSTM1	Interaction	0.425187	[-1.4273892477309187, 2.2777639422052034]	0.65283	Non-significant	0.891664
TAF10	Main	0.0993081	[-1.1553140904608041, 1.3539302373698645]	0.876712	Non-significant	0.970301
UQCRFS1	Main	0.23227	[-0.29373594444176654, 0.7582756390741844]	0.386783	Non-significant	0.756373
UQCRFS1	Interaction	-0.430455	[-1.1230834635862343, 0.26217298214411827]	0.223193	Non-significant	0.616798
DIDO1	Main	-0.508721	[-1.5391192778897682, 0.5216781776139727]	0.333215	Non-significant	0.718856
DIDO1	Interaction	0.636133	[-0.5123315844330045, 1.7845973926031211]	0.277647	Non-significant	0.670855
FAM162A	Main	0.0465251	[-0.6035232754681616, 0.696573446509458]	0.88844	Non-significant	0.974389
FAM162A	Interaction	-0.564697	[-1.2130417713605164, 0.08364837630416166]	0.0878048	Non-significant	0.413944
RPL15	Main	-0.241108	[-0.8553985697152182, 0.3731821491868617]	0.441725	Non-significant	0.788068
RPL15	Interaction	-0.00874579	[-0.5488680561468436, 0.531376483323237]	0.974682	Non-significant	0.994448
ICAM1	Main	-0.376424	[-1.4167430560570478, 0.6638951672914497]	0.47821	Non-significant	0.806203
ICAM1	Interaction	-0.285152	[-1.3974916323809117, 0.8271878367359702]	0.615356	Non-significant	0.877656
KCTD12	Main	0.767041	[0.2841318067582528, 1.2499502146805948]	0.00185097	Similar across buffers	0.0358001
KCTD12	Interaction	-0.586567	[-1.3308614915503747, 0.15772678876923318]	0.122438	Similar across buffers	0.476123
CISD2	Main	-0.382304	[-1.2613658124152927, 0.4967570027783474]	0.393998	Non-significant	0.75783
CISD2	Interaction	0.407688	[-0.5825410795250127, 1.3979174793211895]	0.419702	Non-significant	0.774423
SCN3B	Main	0.716102	[-0.40670574243641977, 1.838908906665287]	0.211292	Non-significant	0.602912
FXYD6	Main	-0.224459	[-1.0556362355293398, 0.6067188534469087]	0.596607	Non-significant	0.869483
FXYD6	Interaction	0.493305	[-0.343202085763369, 1.3298128654852353]	0.247751	Non-significant	0.638401
ATP5F1B	Main	0.113842	[-0.2623030397516378, 0.4899864423737811]	0.553053	Non-significant	0.845582
ATP5F1B	Interaction	-0.129395	[-0.65115201773693, 0.3923618681487978]	0.626919	Non-significant	0.883739
MT_CO2	Main	0.273514	[-0.7106829425804961, 1.257710206382273]	0.58597	Non-significant	0.864792
MT_CO2	Interaction	-0.295049	[-1.2058373239362685, 0.6157394848505984]	0.525475	Non-significant	0.833158
BSG	Main	-0.00747577	[-0.44843012377061525, 0.43347858177933335]	0.973492	Non-significant	0.994258
BSG	Interaction	-0.0580857	[-0.5224968826511672, 0.406325430549656]	0.806348	Non-significant	0.953722
TMED5	Main	3.84485	[1.8776572574786696, 5.812035427360588]	0.000127766	Stronger in Lysis	0.00433229
TMED5	Interaction	-3.92248	[-5.741553234690866, -2.103415682954032]	2.37566e-05	Stronger in Lysis	0.000972343
IGSF8	Main	-0.586597	[-0.846088018731341, -0.3271069758875148]	9.39523e-06	Stronger in Lysis	0.000427747
IGSF8	Interaction	0.527462	[0.19022924917735579, 0.8646941099275993]	0.00217264	Stronger in Lysis	0.0404699
FIS1	Main	-0.131162	[-0.7695095036772072, 0.5071857528857265]	0.687157	Non-significant	0.907697
FIS1	Interaction	-0.261022	[-0.8361616807478981, 0.31411749838055825]	0.373728	Non-significant	0.748241
EPHX1	Main	0.222621	[-0.24629690571135898, 0.6915380162507456]	0.352112	Non-significant	0.732986
EPHX1	Interaction	-0.364078	[-0.7405868467251283, 0.01243002191708642]	0.0580582	Non-significant	0.340936
TMX2	Main	-0.764868	[-1.6046087537657137, 0.07487330473915399]	0.0742274	Non-significant	0.380721
TMX2	Interaction	0.66341	[-0.07444197801712338, 1.4012621011924145]	0.0780316	Non-significant	0.390846
AP2M1	Main	0.338576	[-0.46002055585816204, 1.1371733601780059]	0.405999	Non-significant	0.763597
AP2M1	Interaction	-0.121931	[-1.1111690712513491, 0.8673068912936123]	0.809105	Non-significant	0.95451
PHYKPL	Main	-0.501748	[-1.4204652790331194, 0.4169698658466008]	0.284433	Non-significant	0.677955
PHYKPL	Interaction	0.769106	[-0.599489255334681, 2.137701829483077]	0.270707	Non-significant	0.663183
SYP	Main	0.0363241	[-0.44992749117389, 0.5225756195396799]	0.883595	Non-significant	0.972486
SYP	Interaction	0.176371	[-0.5094931875285982, 0.8622355532576993]	0.614256	Non-significant	0.87695
ATP6V0D1	Main	-0.211894	[-0.8589367447639532, 0.43514864221802696]	0.52097	Non-significant	0.830274
ATP6V0D1	Interaction	0.145361	[-0.6784850783607063, 0.9692071399309493]	0.729478	Non-significant	0.927324
STOM	Main	0.41249	[-0.4594238998662725, 1.2844041778123478]	0.353807	Non-significant	0.73375
STOM	Interaction	-0.0506614	[-1.2877700992378849, 1.1864473907872124]	0.936028	Non-significant	0.983684
ATP5MF	Main	0.297048	[-0.6730149708604771, 1.2671111990856299]	0.548392	Non-significant	0.843458
ATP5MF	Interaction	-0.293767	[-1.0457197619887113, 0.45818543250006644]	0.443852	Non-significant	0.788639
CD58	Main	-0.14852	[-1.0729489219665371, 0.7759085057869951]	0.752844	Non-significant	0.935263
CD38	Main	-1.04954	[-2.2011377038486972, 0.10204947283328902]	0.0740539	Non-significant	0.380364
CD38	Interaction	-0.019586	[-1.5669311958489167, 1.5277591659126573]	0.980207	Non-significant	0.996063
SMYD5	Main	-0.985167	[-2.028288716291163, 0.05795376845419542]	0.0641592	Only in Lysis	0.355176
SMYD5	Interaction	1.45675	[0.42806257203432985, 2.4854357405687875]	0.00551076	Only in Lysis	0.0811982
XRCC4	Main	0.401866	[-0.19567652432863147, 0.9994078169898158]	0.187458	Only in RIPA	0.570506
XRCC4	Interaction	-1.1952	[-2.3735977891746103, -0.01680075681360793]	0.0468219	Only in RIPA	0.309246
PHB2	Main	0.0221148	[-0.5185439503534706, 0.5627736401692831]	0.936103	Non-significant	0.983684
PHB2	Interaction	-0.00793627	[-1.047321176513816, 1.0314486332453978]	0.98806	Non-significant	0.997022
ATP5PD	Main	0.0974275	[-0.34075490070813447, 0.5356098766968789]	0.662991	Only in RIPA	0.896376
ATP5PD	Interaction	-0.41485	[-0.8211147000597321, -0.008584628612762157]	0.0453515	Only in RIPA	0.304634
TRIM26	Main	2.17579	[0.9899416279590658, 3.3616442649455873]	0.000322986	Stronger in Lysis	0.00928184
TRIM26	Interaction	-3.59063	[-5.785922945973767, -1.395337653534762]	0.00134722	Stronger in Lysis	0.0287313
EFNB1	Main	-0.458538	[-2.723438081298471, 1.8063627200767396]	0.691513	Non-significant	0.9093
EFNB1	Interaction	1.31633	[-1.3476671124770083, 3.980325334764002]	0.332818	Non-significant	0.718856
FXYD7	Main	-0.060293	[-1.1394661894053113, 1.0188801594255696]	0.912804	Non-significant	0.979089
GNB4	Main	0.0927464	[-1.2735758121570142, 1.4590685845278566]	0.894159	Non-significant	0.975514
GALNT1	Main	-1.8531	[-3.031409370514379, -0.6747922089671052]	0.00205343	Stronger in Lysis	0.0390634
GALNT1	Interaction	1.98342	[0.6391575098265083, 3.3276827824082202]	0.00382957	Stronger in Lysis	0.0618081
PDE2A	Main	-0.0289851	[-1.835555914846961, 1.7775857416629954]	0.974914	Non-significant	0.994448
PDE2A	Interaction	0.179394	[-1.798042384072954, 2.1568300125009783]	0.858873	Non-significant	0.966844
LAMP5	Main	-0.711877	[-1.9462788038498484, 0.5225257615402824]	0.258347	Non-significant	0.651583
LAMP5	Interaction	0.820274	[-0.5253500668388046, 2.165898797079438]	0.232178	Non-significant	0.623838
CARS1	Main	-1.48622	[-2.602070313906336, -0.3703652846723451]	0.00904099	Stronger in Lysis	0.116062
CARS1	Interaction	1.64237	[0.5747492483689682, 2.7100002743969]	0.00256896	Stronger in Lysis	0.0452584
UQCR10	Main	0.105934	[-0.6182733002751134, 0.8301413876118399]	0.774346	Non-significant	0.942798
UQCR10	Interaction	-0.448924	[-1.243255372908465, 0.34540668453202594]	0.267994	Non-significant	0.661738
ADAM9	Main	1.40628	[0.056324128106090665, 2.756245106066087]	0.0411774	Stronger in Lysis	0.288047
ADAM9	Interaction	-1.65629	[-2.965646366930895, -0.34692963916168473]	0.0131648	Stronger in Lysis	0.146762
B2M	Main	0.0396928	[-0.9063499650186149, 0.9857355000993988]	0.934461	Non-significant	0.983362
B2M	Interaction	-0.657506	[-1.3620385849935097, 0.04702744830710859]	0.0673791	Non-significant	0.362336
LGALS8	Main	-0.344172	[-1.7731192124324469, 1.0847757070118857]	0.636876	Non-significant	0.887798
LGALS8	Interaction	0.340323	[-1.068357972284792, 1.7490035725063273]	0.635851	Non-significant	0.887798
DPM1	Main	0.208599	[-0.40523778852091097, 0.8224351671268716]	0.505379	Non-significant	0.82344
SYNGR1	Main	-0.195263	[-0.7297102804517801, 0.33918396588420596]	0.47394	Non-significant	0.803544
SYNGR1	Interaction	0.323078	[-0.3940866544109147, 1.0402431560850078]	0.377263	Non-significant	0.749898
SIRT2	Main	0.606511	[-0.006646293300257677, 1.2196676908390631]	0.0525356	Non-significant	0.328588
SIRT2	Interaction	0.0799591	[-0.9319982112741904, 1.0919165028844822]	0.876928	Non-significant	0.970303
MBP	Main	-0.767159	[-1.4102184910817297, -0.12409917635866763]	0.0193767	Similar across buffers	0.186717
MBP	Interaction	0.502647	[-0.12547187261128945, 1.130765458546764]	0.116777	Similar across buffers	0.467571
REEP5	Main	0.496191	[-0.12589258324082425, 1.1182745058253245]	0.117977	Non-significant	0.468899
REEP5	Interaction	-0.659643	[-1.4790473086605855, 0.1597620213237737]	0.114606	Non-significant	0.464753
TCEAL3	Main	-0.31964	[-0.9861107844989061, 0.3468311596859173]	0.347218	Only in RIPA	0.731168
TCEAL3	Interaction	-0.631677	[-1.2205802550384992, -0.04277347721092395]	0.0355252	Only in RIPA	0.266998
FAIM	Main	-0.577022	[-1.2083509561565462, 0.05430707030113757]	0.0732344	Non-significant	0.378502
FAIM	Interaction	-0.178959	[-0.9404134333323104, 0.582495545687209]	0.64506	Non-significant	0.889101
BCL2L1	Main	-0.376012	[-1.3449970359919319, 0.5929730188470097]	0.446921	Non-significant	0.790836
BCL2L1	Interaction	0.578533	[-0.5191732601951204, 1.676238928944874]	0.301615	Non-significant	0.689072
TRIM36	Main	-0.379875	[-1.5749901478197668, 0.815239881690725]	0.533293	Non-significant	0.835684
CTSD	Main	-0.524252	[-1.1232604752030833, 0.07475689670175745]	0.0862795	Non-significant	0.411542
CTSD	Interaction	0.162368	[-0.2344892630723235, 0.5592247987986083]	0.422618	Non-significant	0.776434
CADM3	Main	0.820589	[0.20732990450773048, 1.4338472542297898]	0.00872651	Similar across buffers	0.112977
CADM3	Interaction	-0.250118	[-1.0023869740584594, 0.5021512332810734]	0.514622	Similar across buffers	0.827211
ENDOD1	Main	-0.129841	[-0.9273803334792495, 0.6676991663084707]	0.749662	Non-significant	0.933937
ENDOD1	Interaction	0.204861	[-0.6856219457753785, 1.0953444401537735]	0.65206	Non-significant	0.891413
GPD2	Main	0.365938	[-0.17113467341184213, 0.9030098524714276]	0.181734	Non-significant	0.564498
GPD2	Interaction	-0.631812	[-1.3511016805565115, 0.08747764934912616]	0.0851421	Non-significant	0.409389
COA3	Main	0.197406	[-0.5440465237328145, 0.9388591457240707]	0.601792	Non-significant	0.871805
COA3	Interaction	-0.375808	[-1.1349241717533824, 0.3833076227663825]	0.331897	Non-significant	0.71853
PDXP	Main	-0.235329	[-1.0934891867302365, 0.6228306480401041]	0.590942	Non-significant	0.866177
PDXP	Interaction	0.0247371	[-0.7217729078676863, 0.7712470761779856]	0.948216	Non-significant	0.987989
TIMM9	Main	-0.198783	[-0.7694854240016828, 0.37191994537552947]	0.494809	Non-significant	0.816023
TIMM9	Interaction	0.256613	[-0.43392650704262586, 0.9471532833032021]	0.466401	Non-significant	0.800278
GCHFR	Main	-1.13663	[-2.3449849806318404, 0.0717327146513882]	0.0652395	Non-significant	0.357166
GCHFR	Interaction	-0.0182886	[-1.43893406861594, 1.4023568767673706]	0.97987	Non-significant	0.995948
NEU1	Main	0.185453	[-0.2950384470523727, 0.665944763093464]	0.449362	Only in RIPA	0.791827
NEU1	Interaction	-2.40408	[-3.5335740290366777, -1.274588166307576]	3.02328e-05	Only in RIPA	0.00119515
KDSR	Main	0.905928	[-0.021893880888802064, 1.833750459673092]	0.0556566	Only in Lysis	0.334575
KDSR	Interaction	-1.20961	[-2.2254821647767216, -0.19374292682168703]	0.0196082	Only in Lysis	0.188053
NDUFA4	Main	0.233273	[-0.7084349470125922, 1.1749814999275903]	0.627316	Non-significant	0.883748
NDUFA4	Interaction	-0.282381	[-1.1366658809921488, 0.5719048700190401]	0.517077	Non-significant	0.828591
NLGN4X	Main	-0.768507	[-2.58997085548958, 1.05295665455612]	0.40827	Non-significant	0.765175
TMEM30A	Main	0.655792	[-0.16626748559863802, 1.477852479916177]	0.117924	Non-significant	0.468899
TMEM30A	Interaction	-0.86667	[-1.8660639831101953, 0.13272310334696602]	0.0891923	Non-significant	0.416848
PHB1	Main	0.271605	[-0.31646119277378565, 0.8596720339977029]	0.365342	Non-significant	0.740982
PHB1	Interaction	-0.236274	[-1.090133615937964, 0.617585259697227]	0.587579	Non-significant	0.865088
XPO7	Main	0.265659	[-0.30140842827187875, 0.8327271524036237]	0.358513	Non-significant	0.737126
XPO7	Interaction	-0.171734	[-0.8160846374921013, 0.4726169006301265]	0.60141	Non-significant	0.871805
CRB1	Main	2.62696	[0.9249869279039906, 4.328936236824259]	0.00248499	Stronger in Lysis	0.0441632
CRB1	Interaction	-2.66854	[-4.374326123618763, -0.9627590066595846]	0.00216809	Stronger in Lysis	0.0404699
PANK4	Main	-0.613124	[-1.5437537288004126, 0.31750637886982414]	0.196608	Non-significant	0.5815
PANK4	Interaction	-0.939561	[-2.050533645677643, 0.1714118213063749]	0.097406	Non-significant	0.428079
ACYP2	Main	-0.298193	[-0.6452489307659834, 0.04886314808882136]	0.0921789	Non-significant	0.419437
ACYP2	Interaction	0.158077	[-0.2291631740237183, 0.5453169086367957]	0.423662	Non-significant	0.77748
ENO1	Main	0.233498	[-0.1031860747625267, 0.5701817825068016]	0.174058	Non-significant	0.555321
ENO1	Interaction	-0.238658	[-0.6019469752293355, 0.12463189740846195]	0.197896	Non-significant	0.583819
EIF3M	Main	0.0414226	[-1.812254310556262, 1.895099432529346]	0.965066	Non-significant	0.99187
EIF3M	Interaction	-0.10085	[-1.7051840393914524, 1.503483419869744]	0.901944	Non-significant	0.977448
RAB12	Main	-0.111343	[-1.1671735705691613, 0.9444879796041833]	0.836253	Non-significant	0.960786
RAB12	Interaction	0.418425	[-1.2772716545266465, 2.1141225390087897]	0.628645	Non-significant	0.884152
NCAM1	Main	-0.0380058	[-0.7102911437630826, 0.6342794944105314]	0.911774	Non-significant	0.979089
NCAM1	Interaction	0.100358	[-0.6999134488079007, 0.9006300979998606]	0.805845	Non-significant	0.953646
SAP18	Main	0.130254	[-0.6341277748911298, 0.8946363588997617]	0.738389	Non-significant	0.929672
SAP18	Interaction	-0.465315	[-1.004386160272853, 0.07375713309705689]	0.0906847	Non-significant	0.417978
NAPG	Main	-0.00269515	[-0.29727195086280234, 0.2918816488303888]	0.985693	Non-significant	0.997022
NAPG	Interaction	-0.0756932	[-0.22896900646552804, 0.07758266318737296]	0.333094	Non-significant	0.718856
PPT1	Main	0.146452	[-0.3080292774066262, 0.6009342140147749]	0.527661	Non-significant	0.834989
PPT1	Interaction	-0.205194	[-0.7508681057036698, 0.340480386444621]	0.46111	Non-significant	0.794565
ZNF385A	Main	-0.114732	[-0.8053536445153591, 0.5758891952630647]	0.744722	Non-significant	0.931221
ZNF385A	Interaction	-0.0222855	[-1.018527984639605, 0.9739569041770983]	0.965029	Non-significant	0.99187
NDUFB6	Main	-0.0645882	[-0.7981010669867057, 0.6689247444284547]	0.862981	Non-significant	0.96757
NDUFB6	Interaction	0.0666325	[-0.5973830642697866, 0.7306479690777452]	0.84408	Non-significant	0.963659
SLC6A9	Main	0.450155	[-0.13252059495897156, 1.0328305388968855]	0.129975	Non-significant	0.489433
SLC6A9	Interaction	-0.123446	[-0.9438043825191126, 0.6969130460652385]	0.768047	Non-significant	0.940361
TRAP1	Main	2.47924	[1.0683834028599495, 3.890105860272665]	0.000572839	Stronger in Lysis	0.0147844
TRAP1	Interaction	-2.71607	[-4.862105242992385, -0.5700279290645587]	0.0131174	Stronger in Lysis	0.146625
ATP5MG	Main	-0.125616	[-0.493236585506203, 0.2420047264213164]	0.503037	Non-significant	0.822172
ATP5MG	Interaction	-0.0400991	[-0.4291600611265257, 0.34896193459286773]	0.839912	Non-significant	0.963405
RPS28	Main	0.492897	[-0.2802522120805884, 1.2660466271606194]	0.211477	Non-significant	0.602912
RPS28	Interaction	-0.50411	[-1.0591709927454684, 0.05095138300947777]	0.0750677	Non-significant	0.382517
PBDC1	Main	0.278043	[-0.5163903836353647, 1.0724756096131653]	0.492735	Non-significant	0.814757
PBDC1	Interaction	-0.0766656	[-1.35882763567692, 1.2054964771924854]	0.906706	Non-significant	0.978732
ATP1A1	Main	0.19681	[-0.22864986141887206, 0.6222691420248891]	0.364596	Non-significant	0.740982
ATP1A1	Interaction	-0.176787	[-1.1364525780941641, 0.7828795466883395]	0.718056	Non-significant	0.922353
ALCAM	Main	-0.000435901	[-1.0078477666782641, 1.0069759649262047]	0.999323	Non-significant	0.999693
ALCAM	Interaction	0.169463	[-0.8801965230678428, 1.2191219721391346]	0.751678	Non-significant	0.935012
WDR5	Main	-0.0764727	[-0.7294399624083361, 0.576494643570409]	0.818447	Non-significant	0.957237
WDR5	Interaction	-0.5527	[-1.2566892729238979, 0.15128954632988922]	0.123863	Non-significant	0.478675
MMP24OS	Main	0.247334	[-0.5292174978545059, 1.0238845508560626]	0.532461	Non-significant	0.835684
LAMP1	Main	1.06664	[0.1980193274998413, 1.9352523847813266]	0.0160939	Similar across buffers	0.165935
LAMP1	Interaction	-0.755556	[-1.5616424772126432, 0.05053126654182705]	0.0661952	Similar across buffers	0.35947
ATP1A2	Main	0.500009	[0.20849981020303282, 0.791517812338449]	0.000774321	Stronger in Lysis	0.0187877
ATP1A2	Interaction	-0.347915	[-0.6300513545748458, -0.06577916173874437]	0.0156523	Stronger in Lysis	0.162709
VTI1A	Main	0.174214	[-1.068032179937433, 1.416460856825037]	0.783418	Non-significant	0.94575
VTI1A	Interaction	0.513003	[-0.9854617343624879, 2.011467059104728]	0.502222	Non-significant	0.822057
EHD2	Main	-0.0176301	[-0.4219077828610002, 0.3866475206505035]	0.931886	Non-significant	0.982694
EHD2	Interaction	0.551404	[-0.40487151560745716, 1.5076800136230515]	0.258414	Non-significant	0.651583
COX4I1	Main	-0.204373	[-0.41113668515787327, 0.0023909388458597802]	0.0527087	Non-significant	0.328831
COX4I1	Interaction	0.0401707	[-0.3732948051817367, 0.45363612165230066]	0.848978	Non-significant	0.964137
NDUFB8	Main	0.207548	[-0.6185130858316166, 1.033609537059651]	0.622407	Non-significant	0.8812
NDUFB8	Interaction	-0.183051	[-1.0313438397761965, 0.6652415385374042]	0.672342	Non-significant	0.901797
CASK	Main	0.138429	[-0.6244003675337623, 0.9012589811196295]	0.722087	Non-significant	0.924892
CASK	Interaction	0.638833	[-0.12235902363891082, 1.4000252877718316]	0.0999891	Non-significant	0.433554
M6PR	Main	0.15068	[-0.27006423420767356, 0.5714251778788627]	0.48273	Non-significant	0.809079
M6PR	Interaction	-0.21038	[-0.7454992105943606, 0.3247397213238469]	0.440973	Non-significant	0.78798
DLAT	Main	0.462472	[-0.07947807312017924, 1.0044225727877272]	0.0944196	Non-significant	0.423782
DLAT	Interaction	-0.19493	[-0.8093970069611233, 0.4195369527661418]	0.534095	Non-significant	0.836301
TSPAN7	Main	-0.20351	[-1.0925407812097159, 0.6855207550893543]	0.653677	Only in RIPA	0.891664
TSPAN7	Interaction	1.28926	[0.382763555246153, 2.1957619085281843]	0.00531088	Only in RIPA	0.0788268
CMC1	Main	-0.122328	[-0.7184856114186812, 0.47382917601465363]	0.687556	Non-significant	0.907789
CMC1	Interaction	0.0441801	[-0.8381000012235187, 0.9264602641331343]	0.921817	Non-significant	0.980414
FGF1	Main	-0.416098	[-0.9908372976754865, 0.15864125945803859]	0.155908	Non-significant	0.528931
FGF1	Interaction	0.618788	[-0.04730181257017774, 1.2848778686589397]	0.0686405	Non-significant	0.366573
SEZ6L2	Main	-0.229199	[-1.1984239937328272, 0.7400263784179058]	0.643017	Non-significant	0.889101
SEZ6L2	Interaction	-0.0855451	[-0.9218164188559359, 0.7507262798319774]	0.841096	Non-significant	0.963563
BDH2	Main	-0.120526	[-0.8046660633134076, 0.5636136408216866]	0.729876	Non-significant	0.927615
BDH2	Interaction	-0.0497405	[-0.5245138889259594, 0.4250328296323097]	0.837307	Non-significant	0.96153
EMILIN1	Main	-0.0692617	[-0.5816898374674426, 0.4431664026654225]	0.791074	Non-significant	0.948979
COPZ1	Main	-1.07469	[-2.254042449726523, 0.10465984531372463]	0.0740944	Only in Lysis	0.380364
COPZ1	Interaction	1.16784	[0.080875657065266, 2.254798073201596]	0.0352221	Only in Lysis	0.265773
BCAP29	Main	-0.449789	[-1.7326065299816056, 0.8330278303532401]	0.491947	Non-significant	0.814741
BCAP29	Interaction	0.17176	[-1.2878669579363557, 1.6313861315389184]	0.817598	Non-significant	0.95683
PITPNA	Main	-0.375592	[-1.295091321868537, 0.5439080453156436]	0.423367	Non-significant	0.777115
PITPNA	Interaction	0.288472	[-0.48736616879318406, 1.064310646145685]	0.466152	Non-significant	0.800021
CAPZA1	Main	-0.215448	[-0.7821188129936749, 0.35122254571746464]	0.456164	Non-significant	0.79391
CAPZA1	Interaction	0.382616	[-0.0686036056196292, 0.8338363776995106]	0.0965187	Non-significant	0.426958
PLSCR3	Main	-0.333075	[-1.2298607988320964, 0.5637102224069526]	0.466644	Non-significant	0.80044
PLSCR3	Interaction	0.220804	[-1.1294437237665462, 1.571051441841364]	0.748582	Non-significant	0.933452
NDUFB11	Main	0.630545	[-0.018542116350598548, 1.2796322802907087]	0.0569135	Non-significant	0.337154
NDUFB11	Interaction	-0.73264	[-1.5589393885652538, 0.0936584791335785]	0.0822446	Non-significant	0.402969
TIMM10	Main	0.132931	[-0.5788440168512545, 0.8447059610109342]	0.714333	Non-significant	0.921368
TIMM10	Interaction	-0.00618698	[-0.6747846341572425, 0.6624106726327212]	0.98553	Non-significant	0.997022
PON1	Main	-0.509558	[-1.5724830493947441, 0.5533677238869343]	0.347428	Non-significant	0.731168
IGSF1	Main	2.58199	[1.760773199282705, 3.4032146750679977]	7.16922e-10	Stronger in Lysis	6.6022e-08
IGSF1	Interaction	-2.38992	[-3.8156962159140266, -0.964148501765751]	0.00101857	Stronger in Lysis	0.0235143
GNG12	Main	0.10216	[-0.3719182158531068, 0.5762390633098229]	0.672764	Non-significant	0.901905
GNG12	Interaction	-0.187732	[-0.7673247831275097, 0.3918610380471227]	0.525534	Non-significant	0.833158
SEC24C	Main	0.0578436	[-0.5826666955662113, 0.6983538785103202]	0.859507	Non-significant	0.966908
SEC24C	Interaction	-0.0191433	[-0.6751026544842502, 0.6368161067582749]	0.954387	Non-significant	0.989825
FN3KRP	Main	-0.265034	[-0.7671792922640741, 0.23711207656225847]	0.300915	Non-significant	0.689072
FN3KRP	Interaction	0.305722	[-0.6724493950029364, 1.2838942510920104]	0.540156	Non-significant	0.83907
IQGAP1	Main	-0.642826	[-3.1272110212605626, 1.8415599028642125]	0.612061	Non-significant	0.875732
IQGAP1	Interaction	0.510329	[-1.6082012911520709, 2.6288589159074007]	0.636832	Non-significant	0.887798
NELFA	Main	0.0971584	[-0.9818903834618122, 1.1762071155185738]	0.859919	Non-significant	0.966908
NELFA	Interaction	0.482782	[-0.837137149883616, 1.802701791889398]	0.473442	Non-significant	0.803544
MRPS28	Main	-0.012647	[-0.746733471913616, 0.721439569153195]	0.973063	Non-significant	0.994258
MRPS28	Interaction	0.482385	[-0.24316105340424943, 1.2079309565591563]	0.192542	Non-significant	0.576705
CHI3L1	Main	0.15631	[-1.2151784367435714, 1.5277991833401838]	0.82324	Only in RIPA	0.957591
CHI3L1	Interaction	-2.60513	[-4.09106259821114, -1.119198079901015]	0.000589934	Only in RIPA	0.015034
HDAC1	Main	0.22122	[-1.045396677693904, 1.4878373105045946]	0.732113	Non-significant	0.928198
HDAC1	Interaction	-0.228555	[-1.8974963216764758, 1.4403855541196309]	0.788384	Non-significant	0.947685
NME2	Main	0.0359981	[-0.6215012475753412, 0.6934974253846111]	0.914545	Non-significant	0.979446
NME2	Interaction	0.113781	[-0.2768282461126611, 0.5043893512683317]	0.568055	Non-significant	0.854243
COX7A2L	Main	0.304175	[-0.6601346684454426, 1.2684853191092127]	0.536419	Non-significant	0.837575
COX7A2L	Interaction	-0.47835	[-1.5534257426639915, 0.5967256797979408]	0.383166	Non-significant	0.753313
NUP210	Main	-0.00503094	[-0.776892327729344, 0.7668304462868216]	0.989807	Non-significant	0.997686
NUP210	Interaction	-0.140086	[-1.120569072167333, 0.8403966109657456]	0.779455	Non-significant	0.945331
ARL6IP1	Main	0.914096	[-0.05020966022350759, 1.8784008024181742]	0.0631815	Only in Lysis	0.353535
ARL6IP1	Interaction	-1.11489	[-2.149168543463957, -0.08060342948096166]	0.0346258	Only in Lysis	0.264226
NAAA	Main	-2.85291	[-3.6605444465971475, -2.0452836613498953]	4.40697e-12	Stronger in Lysis	5.95235e-10
NAAA	Interaction	3.68044	[2.6274358562836713, 4.733435814648638]	7.3619e-12	Stronger in Lysis	9.21707e-10
DSG1	Main	-1.79555	[-3.6061390757449145, 0.015047900881551168]	0.0519347	Non-significant	0.327023
RPL24	Main	-0.513256	[-1.503188689703091, 0.47667690697104836]	0.309537	Non-significant	0.696416
RPL24	Interaction	0.367838	[-0.4165635116858049, 1.1522393046921549]	0.358039	Non-significant	0.737055
SAT2	Main	3.52156	[1.871943274365981, 5.171178283996499]	2.86323e-05	Similar across buffers	0.00114869
SAT2	Interaction	-2.8943	[-5.844376550403656, 0.0557728573209233]	0.0544914	Similar across buffers	0.334022
UBE2Z	Main	-0.00061365	[-1.0858147257879691, 1.0845874254184549]	0.999116	Non-significant	0.999693
UQCRB	Main	0.064536	[-0.5620035095205933, 0.6910755935307031]	0.840007	Non-significant	0.963405
UQCRB	Interaction	0.0626044	[-0.4929348395548849, 0.6181436489530694]	0.825193	Non-significant	0.958356
BORCS6	Main	-0.344553	[-0.8993863471713404, 0.21027951767417435]	0.223549	Non-significant	0.617194
BORCS6	Interaction	-0.0128888	[-0.5374538617975254, 0.511676332050185]	0.961591	Non-significant	0.99174
NUDT3	Main	-0.153937	[-0.7157915517927422, 0.40791660434229593]	0.591272	Non-significant	0.866177
NUDT3	Interaction	0.451826	[-0.17600087573590795, 1.0796525208914145]	0.158386	Non-significant	0.532377
FRMD4A	Main	0.100102	[-0.9700047185222354, 1.1702084173583835]	0.854529	Non-significant	0.965745
RBM10	Main	0.535383	[0.09388934738990184, 0.9768763882416982]	0.0174647	Similar across buffers	0.17401
RBM10	Interaction	-0.772909	[-1.7815712215745518, 0.23575343678496163]	0.133132	Similar across buffers	0.494456
EIF4A1	Main	0.83231	[-0.06564958585987057, 1.7302686380379746]	0.0692674	Non-significant	0.368577
EIF4A1	Interaction	-0.780443	[-1.8661615673303447, 0.3052749038753777]	0.158872	Non-significant	0.532939
EIF3H	Main	1.97153	[1.2506560561626998, 2.6924051760939065]	8.30679e-08	Stronger in Lysis	5.60985e-06
EIF3H	Interaction	-1.76377	[-3.014812415446663, -0.5127285481829023]	0.0057231	Stronger in Lysis	0.0832675
SYT1	Main	0.138928	[-0.3220670422840479, 0.5999240282608564]	0.554744	Non-significant	0.845651
SYT1	Interaction	-0.0105508	[-0.9470066647983079, 0.9259051099839603]	0.982382	Non-significant	0.996563
RMND1	Main	0.377905	[-1.609087161507788, 2.364896757798729]	0.709324	Non-significant	0.918709
RMND1	Interaction	-0.639582	[-3.168482209970282, 1.8893189920001916]	0.620111	Non-significant	0.879948
ATP1A3	Main	-0.024932	[-0.5582940700491189, 0.5084300522791309]	0.927001	Non-significant	0.982488
ATP1A3	Interaction	0.145636	[-0.7765900352372015, 1.0678630294681242]	0.75693	Non-significant	0.93771
KRT17	Main	-0.903527	[-1.7035465296036265, -0.10350759909031293]	0.02686	Similar across buffers	0.227151
KRT17	Interaction	0.447923	[-0.12084197700508426, 1.0166869833682268]	0.122699	Similar across buffers	0.476474
CYB5B	Main	-0.0883103	[-0.8874464055354009, 0.7108257882134695]	0.828528	Non-significant	0.958891
CYB5B	Interaction	0.16084	[-0.5512133374395316, 0.8728937405089852]	0.657968	Non-significant	0.894497
NCS1	Main	0.618267	[-0.0590935717220914, 1.2956269027602003]	0.0736189	Non-significant	0.379521
NCS1	Interaction	-0.351291	[-1.4142452313615053, 0.7116636724851682]	0.517154	Non-significant	0.828591
ENTPD3	Main	-0.101161	[-0.6841408704189547, 0.4818191747582343]	0.733781	Non-significant	0.928437
GGCT	Main	0.0721385	[-0.31644892469139463, 0.46072599969463823]	0.715967	Non-significant	0.92205
GGCT	Interaction	-0.378695	[-0.934189303584661, 0.17679982190706445]	0.181498	Non-significant	0.564196
RBM3	Main	0.032393	[-0.8627870214192015, 0.9275729609709977]	0.943459	Non-significant	0.98703
RBM3	Interaction	0.617815	[-0.6194787928743866, 1.855108381996088]	0.327746	Non-significant	0.71509
FUNDC1	Main	-0.302264	[-0.6851812240722105, 0.08065324461622048]	0.12183	Non-significant	0.475581
HINT3	Main	-0.458915	[-1.29480122283842, 0.3769703250231695]	0.281903	Non-significant	0.675831
HINT3	Interaction	0.239032	[-0.8307339367604971, 1.308798537236132]	0.661429	Non-significant	0.896208
SELENOT	Main	-0.435229	[-1.1054491311289603, 0.2349907453389271]	0.203101	Non-significant	0.591098
SELENOT	Interaction	0.253635	[-0.46955872542064747, 0.9768290461871192]	0.491837	Non-significant	0.814741
TXNDC17	Main	0.223641	[-0.3063484673819019, 0.7536306999714566]	0.408208	Non-significant	0.765175
TXNDC17	Interaction	-0.158271	[-0.7650586229166007, 0.4485164888723473]	0.609193	Non-significant	0.875555
CPQ	Main	-0.152534	[-0.9804226189039019, 0.6753550795879607]	0.718016	Non-significant	0.922353
CPQ	Interaction	0.0391734	[-1.0862469063569642, 1.164593719849207]	0.945609	Non-significant	0.98703
LACTB2	Main	-0.297171	[-0.7716801951322881, 0.17733873916679932]	0.219648	Non-significant	0.611693
LACTB2	Interaction	-0.152994	[-0.7300916061800761, 0.42410395710431914]	0.60334	Non-significant	0.872807
EMC3	Main	1.54664	[-0.9836163678019099, 4.076897879085765]	0.2309	Non-significant	0.622515
EMC3	Interaction	-1.03429	[-3.8800150799131186, 1.8114368318071912]	0.476244	Non-significant	0.804605
NDUFAF3	Main	0.163048	[-0.5938373092457744, 0.919934168284709]	0.672868	Non-significant	0.901905
NDUFAF3	Interaction	-0.378113	[-1.1763478161044074, 0.42012251194463446]	0.353196	Non-significant	0.73375
TMCO1	Main	0.160336	[-0.24841925550085553, 0.5690916310305768]	0.442009	Non-significant	0.788068
NIPSNAP1	Main	1.45767	[0.32446320080128666, 2.59086762344634]	0.0116972	Similar across buffers	0.137357
NIPSNAP1	Interaction	-0.978322	[-1.9936482146406884, 0.03700508143402215]	0.0589548	Similar across buffers	0.343719
PHC2	Main	0.438904	[-0.14786207285246528, 1.0256704182913499]	0.142631	Non-significant	0.505718
PHC2	Interaction	-0.135416	[-0.8859343421932161, 0.6151032677122258]	0.723613	Non-significant	0.925766
CACNA2D4	Main	0.5629	[-0.5731001267460617, 1.6989003814247954]	0.331457	Non-significant	0.718003
CACNA2D4	Interaction	0.193126	[-0.7575141517595787, 1.1437652556760511]	0.690503	Non-significant	0.909161
EIF3L	Main	-0.242542	[-0.8059672907182596, 0.3208838519449255]	0.398826	Non-significant	0.760705
EIF3L	Interaction	0.033738	[-0.6963399055959237, 0.7638159694305046]	0.927832	Non-significant	0.982488
AP3B1	Main	0.193757	[-0.6104363132970781, 0.9979498064702365]	0.63677	Non-significant	0.887798
GNG4	Main	-0.729644	[-1.8298974926692106, 0.3706094054801832]	0.19368	Non-significant	0.578328
GNG4	Interaction	0.404285	[-0.6564364783627743, 1.4650058551914273]	0.455049	Non-significant	0.79391
SAA4	Main	-0.0186984	[-1.0398256380936255, 1.0024288084256132]	0.97137	Non-significant	0.994061
SAA4	Interaction	0.504967	[-0.7033992878486717, 1.7133341743958996]	0.412755	Non-significant	0.768076
VAT1	Main	-0.220543	[-0.888906185800795, 0.4478205911066253]	0.517802	Non-significant	0.828974
VAT1	Interaction	0.334672	[-0.24658259278300182, 0.9159264432172285]	0.259109	Non-significant	0.652321
KPNA1	Main	0.777808	[-0.19579918282930286, 1.7514160574721684]	0.117395	Non-significant	0.468704
KPNA1	Interaction	-1.20792	[-2.8655098961829486, 0.4496650153352453]	0.153214	Non-significant	0.524668
ALKBH5	Main	-0.0178135	[-1.2233950756739513, 1.1877681392352584]	0.976896	Only in RIPA	0.995024
ALKBH5	Interaction	-1.3949	[-2.6723197153022973, -0.11747030235289313]	0.0323386	Only in RIPA	0.253396
CDKN2C	Main	0.701424	[-0.20918831897379564, 1.6120359490309712]	0.131116	Only in RIPA	0.491476
CDKN2C	Interaction	-2.32664	[-3.700753246238877, -0.952529247792574]	0.000904688	Only in RIPA	0.0210678
NIPAL3	Main	-0.121172	[-1.34576449379056, 1.103421275579953]	0.846226	Non-significant	0.963659
NIPAL3	Interaction	0.287755	[-1.1629550872017238, 1.7384646088299007]	0.697448	Non-significant	0.912559
TSPAN10	Main	-1.1671	[-2.272627689423775, -0.061577672280056506]	0.0385335	Stronger in RIPA	0.278161
TSPAN10	Interaction	5.13751	[3.831670557260658, 6.443341878369758]	1.24814e-14	Stronger in RIPA	2.29885e-12
SERINC1	Main	-0.33535	[-1.4095357176766536, 0.7388366777966637]	0.540617	Non-significant	0.839382
SERINC1	Interaction	0.537958	[-0.6830986477579395, 1.7590141611023107]	0.387865	Non-significant	0.756373
GOLGA1	Main	0.673478	[-0.2407529690768112, 1.5877080291837866]	0.148787	Only in Lysis	0.517541
GOLGA1	Interaction	-1.32889	[-2.5321123031355173, -0.1256642436753015]	0.0304136	Only in Lysis	0.247213
FAM98B	Main	-0.297198	[-0.9315535276769551, 0.33715832511828925]	0.358489	Non-significant	0.737126
FAM98B	Interaction	-0.145612	[-0.8381025325497217, 0.5468778665106985]	0.680245	Non-significant	0.904771
ADRM1	Main	0.361384	[-0.21876992643848286, 0.9415382151405536]	0.222131	Non-significant	0.615434
ADRM1	Interaction	-0.780083	[-1.6472525753999245, 0.08708562061187797]	0.0778779	Non-significant	0.390846
BCO2	Main	0.206956	[-0.5402317484955981, 0.9541437999790441]	0.587219	Non-significant	0.86503
BCO2	Interaction	-0.534509	[-1.3557689328318494, 0.2867505094795103]	0.202088	Non-significant	0.589746
DERL1	Main	-1.61305	[-3.658677863369309, 0.43258735036041207]	0.122227	Non-significant	0.476082
DERL1	Interaction	2.25937	[-0.4692069466539608, 4.987949659396035]	0.104605	Non-significant	0.443831
FDX1	Main	0.120746	[-0.4332084510454, 0.6747004578503264]	0.669223	Non-significant	0.900139
FDX1	Interaction	0.621047	[-0.34088194740800326, 1.5829763535870023]	0.205726	Non-significant	0.596282
ATP5F1C	Main	-0.24846	[-0.4655678174102297, -0.031352291363226814]	0.0248968	Similar across buffers	0.217652
ATP5F1C	Interaction	0.121707	[-0.49813067092907504, 0.741545454342064]	0.700352	Similar across buffers	0.913665
EEF1A1	Main	0.134519	[-0.76416692522616, 1.0332048804272245]	0.769235	Non-significant	0.94053
EEF1A1	Interaction	0.243358	[-0.396866046097997, 0.8835816646197993]	0.456266	Non-significant	0.79391
NUTF2	Main	0.0979716	[-0.3074212062375325, 0.5033643234608735]	0.635738	Non-significant	0.887798
NUTF2	Interaction	-0.140423	[-0.618500833006199, 0.3376544867868026]	0.564825	Non-significant	0.85213
HDLBP	Main	0.451971	[-0.3868770779905784, 1.2908191644471483]	0.290955	Only in RIPA	0.683055
HDLBP	Interaction	-2.60925	[-4.1158302458815825, -1.1026646473124952]	0.000687648	Only in RIPA	0.0169899
PFN2	Main	-0.0314368	[-0.7093413209642356, 0.6464677665084515]	0.92758	Non-significant	0.982488
PFN2	Interaction	0.107885	[-0.4409686854739829, 0.6567379749998556]	0.700046	Non-significant	0.913665
L1CAM	Main	-0.214937	[-0.6377723195895508, 0.20789785499988817]	0.319106	Non-significant	0.70676
L1CAM	Interaction	0.0221834	[-0.3137696503820406, 0.35813652738876395]	0.897026	Non-significant	0.976427
OGFRL1	Main	-1.90582	[-4.809457492940078, 0.9978213770141948]	0.198292	Only in RIPA	0.584775
OGFRL1	Interaction	3.86337	[0.5796399745690493, 7.147098570527701]	0.0211143	Only in RIPA	0.195555
HEPACAM	Main	-0.453855	[-1.0194814488173836, 0.11177111563025066]	0.115797	Non-significant	0.466178
HEPACAM	Interaction	0.103301	[-0.6519718667588537, 0.8585730998932573]	0.788646	Non-significant	0.947685
PAFAH1B3	Main	0.224923	[-0.3688413835929918, 0.8186876835616783]	0.457814	Non-significant	0.79391
PAFAH1B3	Interaction	-0.296329	[-0.6907067090911323, 0.09804911016695461]	0.140836	Non-significant	0.50368
CSNK2A1	Main	-0.155993	[-1.5407162130476046, 1.228729883841806]	0.825251	Non-significant	0.958356
CSNK2A1	Interaction	0.00986612	[-1.3520213736814093, 1.3717536222144437]	0.988671	Non-significant	0.997101
NCAM2	Main	-0.902286	[-1.6111394472230467, -0.19343215560779903]	0.0126028	Similar across buffers	0.144053
NCAM2	Interaction	0.733784	[-0.12152560937586343, 1.5890931327518545]	0.0926688	Similar across buffers	0.419463
BCAP31	Main	0.413817	[-0.01422243847074428, 0.841856228212267]	0.0581136	Non-significant	0.340936
BCAP31	Interaction	-0.601581	[-1.2561543565868316, 0.05299161186041301]	0.0716567	Non-significant	0.374136
OSTF1	Main	-0.417958	[-1.3867711190655212, 0.55085415270514]	0.397801	Non-significant	0.759789
OSTF1	Interaction	0.444108	[-1.2692855503386506, 2.1575006241203996]	0.611441	Non-significant	0.875623
HS2ST1	Main	0.848516	[-0.2852981595611508, 1.982329466711929]	0.142435	Non-significant	0.505718
HS2ST1	Interaction	-0.950985	[-1.942960438054333, 0.040990812652795694]	0.0602481	Non-significant	0.348089
MIEN1	Main	-0.618469	[-1.4680145357304597, 0.23107581464593052]	0.153622	Non-significant	0.525296
MIEN1	Interaction	-0.405457	[-1.5296720073146564, 0.7187588994408227]	0.479644	Non-significant	0.806773
NFASC	Main	-0.330931	[-0.9021373885849913, 0.2402756153343069]	0.25616	Non-significant	0.648519
NFASC	Interaction	0.48558	[-0.08701037298460146, 1.0581703310384212]	0.0964868	Non-significant	0.426958
SLC17A7	Main	-2.37007	[-3.504938460217007, -1.2352013592111952]	4.25448e-05	Stronger in Lysis	0.00163404
SLC17A7	Interaction	2.37856	[0.7859497656768608, 3.971160630572885]	0.00342023	Stronger in Lysis	0.0564869
MPRIP	Main	-1.12509	[-1.975813371299889, -0.27435680957793984]	0.00954072	Similar across buffers	0.120433
MPRIP	Interaction	0.917771	[-0.725551200675663, 2.561094079960205]	0.273687	Similar across buffers	0.666655
MYL9	Main	-0.454213	[-1.540606384842554, 0.632180968617164]	0.412532	Non-significant	0.767856
MYL9	Interaction	0.438036	[-0.5733598866095051, 1.4494309076933913]	0.395959	Non-significant	0.759272
MRPL49	Main	-0.0499289	[-0.8328301753483883, 0.7329724034740489]	0.900527	Non-significant	0.977161
MRPL49	Interaction	-0.33379	[-1.6806101812227847, 1.0130302565384677]	0.627145	Non-significant	0.883739
LRPAP1	Main	-0.130451	[-0.4071438880258176, 0.14624229116176346]	0.355459	Non-significant	0.73467
LRPAP1	Interaction	-0.110542	[-0.6886293980095667, 0.46754475236966775]	0.70782	Non-significant	0.918497
RBSN	Main	-0.747672	[-1.967866413605519, 0.4725224167126959]	0.229765	Non-significant	0.621303
RBSN	Interaction	-0.183871	[-1.615255680091837, 1.247512693468471]	0.801218	Non-significant	0.953012
PIGU	Main	-0.0658934	[-1.3799682408140643, 1.2481813877637393]	0.921709	Non-significant	0.980414
RABL3	Main	-0.389164	[-1.00659480833105, 0.22826655289932246]	0.216697	Non-significant	0.608284
RABL3	Interaction	0.134878	[-0.6365334394219196, 0.9062891097080631]	0.731831	Non-significant	0.927986
MAT2A	Main	-0.138481	[-0.4668482634844913, 0.18988643868061433]	0.408483	Non-significant	0.76522
MAT2A	Interaction	0.0858491	[-0.4685854163647822, 0.6402836558766731]	0.761522	Non-significant	0.938285
PKM	Main	0.124374	[-0.12746347024022464, 0.3762116325919669]	0.333064	Non-significant	0.718856
PKM	Interaction	-0.109302	[-0.5209562739432345, 0.3023512783547228]	0.602777	Non-significant	0.872305
ITM2B	Main	0.989888	[-0.287490818554865, 2.2672658735772675]	0.128801	Non-significant	0.487592
ITM2B	Interaction	0.1469	[-1.66544792832333, 1.9592485098966654]	0.873775	Non-significant	0.970255
RPA2	Main	0.162316	[-0.28453239130414937, 0.6091642207832275]	0.476496	Only in RIPA	0.804681
RPA2	Interaction	0.675203	[0.12314329665019885, 1.227262111276248]	0.0165228	Only in RIPA	0.169067
CDIPT	Main	-0.409451	[-1.0154511331032032, 0.19654827051814683]	0.185412	Non-significant	0.568743
CDIPT	Interaction	0.246675	[-0.3106471671932041, 0.8039964671757094]	0.385671	Non-significant	0.755844
NCALD	Main	0.101912	[-0.7805922651960424, 0.9844172297539486]	0.820938	Non-significant	0.957591
NCALD	Interaction	0.710212	[-0.06341221592363544, 1.4838368104141275]	0.0719696	Non-significant	0.374834
PKIA	Main	-0.279764	[-1.3952229444747783, 0.8356942868645799]	0.623022	Non-significant	0.881301
PKIA	Interaction	-0.167916	[-1.6162053364035054, 1.2803730717012498]	0.820237	Non-significant	0.957591
TOP1	Main	0.789269	[-0.5149440110539478, 2.093481740951824]	0.235579	Non-significant	0.627541
TOP1	Interaction	0.705718	[-0.9130194695108645, 2.3244552154223475]	0.392838	Non-significant	0.757705
PKIG	Main	-0.237676	[-0.7358289751904061, 0.2604766017012996]	0.349722	Non-significant	0.731448
PKIG	Interaction	-0.468659	[-0.9454691085122477, 0.008151335406892224]	0.0540473	Non-significant	0.333587
RPS21	Main	-0.0960005	[-0.41920689150987245, 0.22720586108506766]	0.560459	Non-significant	0.8496
RPS21	Interaction	-0.0756273	[-0.5462530945739343, 0.3949985276288653]	0.752795	Non-significant	0.935263
FAAH	Main	-2.30414	[-2.7972118812885016, -1.8110752624260762]	5.23551e-20	Stronger in Lysis	1.84472e-17
FAAH	Interaction	1.6119	[0.9159667232777539, 2.307834894280462]	5.63591e-06	Stronger in Lysis	0.000264008
IGKV3D_11	Main	0.86107	[-0.11931181687555703, 1.841451482060608]	0.0851714	Non-significant	0.409389
IGKV3D_11	Interaction	-0.609546	[-1.4886324832136244, 0.26953992864248755]	0.174143	Non-significant	0.555321
CLDN11	Main	-0.0482797	[-1.3112140301667903, 1.214654601134349]	0.940274	Non-significant	0.985444
CLDN11	Interaction	0.748414	[-0.6693218299466698, 2.1661500338201396]	0.300831	Non-significant	0.689072
SNX2	Main	-1.02	[-1.6134778059794477, -0.4265214652622026]	0.000755639	Stronger in Lysis	0.0184449
SNX2	Interaction	0.737047	[0.0776147480040823, 1.3964785768792047]	0.0284771	Stronger in Lysis	0.236939
GJA8	Main	0.340624	[-0.4982145464917513, 1.179462268095317]	0.426105	Non-significant	0.779845
GJA8	Interaction	-0.184455	[-1.9430250318824211, 1.57411553842276]	0.83712	Non-significant	0.961454
SYNGR3	Main	0.162936	[-0.31426927406944827, 0.6401406966725273]	0.503364	Non-significant	0.822185
SYNGR3	Interaction	0.236959	[-0.1305059226626637, 0.6044247058431438]	0.206273	Non-significant	0.596912
PITPNM1	Main	1.2359	[-0.30477643101949337, 2.776578427544026]	0.115894	Non-significant	0.466276
VTA1	Main	0.402399	[-0.009236195602866482, 0.8140334637030817]	0.0553668	Non-significant	0.334022
VTA1	Interaction	-0.0507689	[-0.65297577973424, 0.5514380634668546]	0.86876	Non-significant	0.969744
ZNF428	Main	-0.0991139	[-0.8076085040057276, 0.6093806452392444]	0.783941	Non-significant	0.9461
ZNF428	Interaction	0.126076	[-0.44628872611103515, 0.6984406930949694]	0.665941	Non-significant	0.898117
GNG10	Main	0.188702	[-2.252754717318174, 2.630159281455267]	0.879591	Non-significant	0.97038
GNG10	Interaction	-0.734697	[-3.029715453853078, 1.5603215532833827]	0.530373	Non-significant	0.835458
CPLX3	Main	0.105794	[-0.3634177354506528, 0.5750054428783229]	0.65855	Non-significant	0.894555
CPLX3	Interaction	0.0431419	[-0.9360285633994593, 1.0223123263121394]	0.931184	Non-significant	0.982488
SELENOF	Main	-0.560935	[-2.412853525065498, 1.2909829555558345]	0.552738	Non-significant	0.845582
SELENOF	Interaction	0.333802	[-1.6004327021964084, 2.2680365229026083]	0.735181	Non-significant	0.928746
NDUFV2	Main	0.0911065	[-0.5850274548408897, 0.7672404440658166]	0.791705	Non-significant	0.948979
NDUFV2	Interaction	-0.112703	[-0.8420868547878799, 0.6166803612569749]	0.762004	Non-significant	0.938285
JAM2	Main	0.161877	[-1.1166101912443833, 1.4403650490603714]	0.804008	Non-significant	0.953012
JAM2	Interaction	-0.530957	[-1.7475905115374406, 0.6856755266648782]	0.392353	Non-significant	0.757705
MAN1A2	Main	0.102953	[-0.7641652638623575, 0.9700707855737438]	0.81599	Non-significant	0.956054
YIPF3	Main	0.537148	[-0.6382918045483117, 1.7125870338862619]	0.370436	Non-significant	0.745717
YIPF3	Interaction	-0.91074	[-2.087456691385202, 0.26597678936557434]	0.12928	Non-significant	0.488431
LAMP2	Main	-0.0446715	[-0.5597253273773152, 0.47038229942011045]	0.865017	Non-significant	0.968379
LAMP2	Interaction	-0.450221	[-1.0904820535098265, 0.19003996867992967]	0.168137	Non-significant	0.546783
SYNPR	Main	-0.0470538	[-0.713583771374196, 0.6194762109521027]	0.889953	Non-significant	0.974389
SYNPR	Interaction	0.127151	[-0.5757418696721538, 0.8300440737276135]	0.722926	Non-significant	0.925382
NDUFAF8	Main	0.19	[-1.0044842227770292, 1.3844845043816647]	0.755222	Non-significant	0.936641
NDUFAF8	Interaction	-0.514852	[-1.6305154478191952, 0.6008107560588807]	0.365742	Non-significant	0.740982
MCAM	Main	0.168484	[-0.3324584131979698, 0.6694264023385668]	0.509766	Non-significant	0.825595
MCAM	Interaction	-0.141934	[-0.7017232218490408, 0.4178557428160712]	0.619227	Non-significant	0.879333
NCEH1	Main	0.216547	[-0.40650345863348625, 0.8395974975853585]	0.495743	Non-significant	0.816897
NCEH1	Interaction	-0.232618	[-0.9215857137637383, 0.45634938292524196]	0.508132	Non-significant	0.824886
SNAP23	Main	0.977322	[-0.1947347027942743, 2.149378516818418]	0.102192	Non-significant	0.438044
SNAP23	Interaction	-0.737654	[-1.9175420484812775, 0.4422334095924694]	0.220443	Non-significant	0.612855
CNTNAP1	Main	-0.350839	[-0.8793327313643688, 0.17765497792908774]	0.193219	Non-significant	0.57759
CNTNAP1	Interaction	-0.109506	[-0.9059523208972268, 0.6869393589476976]	0.787558	Non-significant	0.947487
ECI1	Main	0.408992	[-0.1283867603035641, 0.9463717446953438]	0.135777	Non-significant	0.497093
ECI1	Interaction	-0.0361666	[-0.6163264576280966, 0.5439932590806126]	0.902755	Non-significant	0.977712
RPS20	Main	-0.626038	[-1.2174777451941448, -0.034598533946561094]	0.0380218	Similar across buffers	0.276101
RPS20	Interaction	0.482623	[-0.02185221395482484, 0.9870977393846415]	0.0607838	Similar across buffers	0.348423
PGP	Main	0.443958	[-0.3425705714358557, 1.230487414337063]	0.268594	Non-significant	0.66225
PGP	Interaction	-0.280699	[-1.048902267536648, 0.48750430462024813]	0.47389	Non-significant	0.803544
NPDC1	Main	-0.957971	[-5.489499671620928, 3.5735569012200905]	0.678626	Non-significant	0.903802
NPDC1	Interaction	-2.35064	[-7.657916042118488, 2.9566428993287635]	0.385348	Non-significant	0.755593
TNR	Main	-0.178971	[-0.7794708000572954, 0.4215292827385464]	0.559126	Non-significant	0.848783
TNR	Interaction	0.320401	[-0.009752723864793145, 0.6505556350571755]	0.0571624	Non-significant	0.337676
GET3	Main	0.187657	[-0.45026850055248824, 0.8255819528092976]	0.564239	Non-significant	0.85213
GET3	Interaction	-0.147539	[-0.5942729697209573, 0.2991957681055739]	0.517439	Non-significant	0.82876
TPRG1L	Main	0.123663	[-0.43247968644644136, 0.6798059992229413]	0.662971	Non-significant	0.896376
TPRG1L	Interaction	0.351966	[-0.14209349562935064, 0.8460257494683043]	0.162633	Non-significant	0.539737
PLPP3	Main	-0.447286	[-1.1303104210773722, 0.23573858008195436]	0.199316	Non-significant	0.585662
PLPP3	Interaction	0.329387	[-0.45676415823981287, 1.1155376842754143]	0.411533	Non-significant	0.767564
UBE2N	Main	0.209157	[-0.19591222513171372, 0.6142268819623153]	0.311526	Non-significant	0.698562
UBE2N	Interaction	-0.223797	[-0.5773932321729546, 0.12979940959581404]	0.214793	Non-significant	0.606721
TOR1A	Main	-0.17348	[-1.3740739597576472, 1.027113259022478]	0.777019	Non-significant	0.944223
TOR1A	Interaction	0.171586	[-1.2521176639129903, 1.5952893665204726]	0.813265	Non-significant	0.955312
NDUFS3	Main	-0.265125	[-0.9766000326005935, 0.4463503969612157]	0.465168	Non-significant	0.799009
NDUFS3	Interaction	0.214506	[-0.6238502912091051, 1.052862638902658]	0.616029	Non-significant	0.878307
APOE	Main	-0.189132	[-0.5156141108193163, 0.137350010043633]	0.256202	Non-significant	0.648519
APOE	Interaction	-0.0459592	[-0.6851753402718807, 0.5932569710578014]	0.887933	Non-significant	0.97425
EFHD2	Main	-0.260483	[-0.8738046562881084, 0.35283798686246926]	0.405175	Only in RIPA	0.763597
EFHD2	Interaction	0.892619	[0.11360970520821978, 1.6716277612838004]	0.0247166	Only in RIPA	0.216603
KCNB1	Main	-0.927586	[-1.9664392035118345, 0.11126728768911298]	0.0801114	Only in Lysis	0.397173
KCNB1	Interaction	1.05207	[0.17552676636949738, 1.9286226559733866]	0.0186506	Only in Lysis	0.181346
RHEB	Main	0.306804	[-0.5044136565309252, 1.1180214916710767]	0.458535	Non-significant	0.79391
RHEB	Interaction	-0.500726	[-1.2021616086439884, 0.20070993038862406]	0.161772	Non-significant	0.5391
ATP1B2	Main	0.207096	[-0.22137712031811768, 0.6355697890480649]	0.343476	Non-significant	0.72845
ATP1B2	Interaction	-0.230774	[-0.9062495034661281, 0.44470206667354917]	0.503104	Non-significant	0.822172
DPP10	Main	-2.46697	[-3.079920798055106, -1.854015841793233]	3.06267e-15	Stronger in Lysis	6.20496e-13
DPP10	Interaction	1.67099	[0.7318318361730478, 2.6101562004451453]	0.000488025	Stronger in Lysis	0.0130959
RABGGTA	Main	-0.327424	[-1.0338844715258926, 0.37903719899487043]	0.363675	Non-significant	0.740563
RABGGTA	Interaction	-0.0196463	[-0.9183291778849945, 0.8790365860465366]	0.965823	Non-significant	0.992271
FOLR1	Main	-1.01943	[-3.4233827941003443, 1.3845197787571668]	0.405888	Non-significant	0.763597
FOLR1	Interaction	0.897745	[-2.108348713242446, 3.9038383755442787]	0.558328	Non-significant	0.848114
SIRPA	Main	0.208456	[-0.19278404336027072, 0.6096964625103556]	0.308555	Non-significant	0.69482
SIRPA	Interaction	0.0748646	[-0.505228036908401, 0.6549572465676308]	0.80031	Non-significant	0.952801
ITSN2	Main	1.66918	[0.6022790831838338, 2.7360749156892816]	0.00216659	Similar across buffers	0.0404699
ITSN2	Interaction	-1.12336	[-2.298370263352971, 0.05164819680710053]	0.0609563	Similar across buffers	0.348423
LY6H	Main	-0.428766	[-1.506873494503535, 0.6493408727315628]	0.435695	Non-significant	0.785013
LY6H	Interaction	0.260516	[-0.8275491944981126, 1.3485804767104113]	0.638873	Non-significant	0.887798
DNAJC5	Main	0.021408	[-0.5796066888398932, 0.6224226312517991]	0.944342	Non-significant	0.98703
DNAJC5	Interaction	-0.423234	[-1.2445283843805814, 0.39806016627626234]	0.312486	Non-significant	0.699802
ANP32B	Main	-0.191159	[-0.5112857845116109, 0.12896872843941842]	0.241857	Non-significant	0.635109
ANP32B	Interaction	0.0344306	[-0.33770125729600026, 0.4065623729975955]	0.8561	Non-significant	0.965745
UQCRQ	Main	0.243697	[-0.9070369223659037, 1.3944316165956714]	0.678089	Non-significant	0.903663
UQCRQ	Interaction	-0.46423	[-1.8898434932933972, 0.9613835545483873]	0.523322	Non-significant	0.832159
SEC11A	Main	-0.194661	[-1.027128961383963, 0.6378069046604312]	0.64673	Non-significant	0.889661
SEC11A	Interaction	-0.274286	[-1.3706374828338328, 0.8220654882394948]	0.62389	Non-significant	0.881912
NDUFS8	Main	-0.176984	[-1.0082829331014669, 0.6543146741581212]	0.676475	Non-significant	0.90292
NDUFS8	Interaction	0.165697	[-0.7269659182777696, 1.0583600217861209]	0.715999	Non-significant	0.92205
SELENBP1	Main	0.389931	[-0.12104921241989242, 0.9009113966567118]	0.134743	Non-significant	0.495567
SELENBP1	Interaction	-0.0657265	[-0.44947807900811676, 0.3180250303899329]	0.737105	Non-significant	0.929672
OCIAD1	Main	0.0870019	[-0.37495249706444955, 0.5489562727031198]	0.712032	Non-significant	0.920451
OCIAD1	Interaction	0.026639	[-0.6047027151554847, 0.6579806998252262]	0.934091	Non-significant	0.9831
GLIPR2	Main	-6.66305	[-8.220805822947415, -5.105292396833652]	5.14095e-17	Stronger in Lysis	1.43236e-14
GLIPR2	Interaction	6.3786	[4.7006083439608375, 8.056599959915475]	9.3018e-14	Stronger in Lysis	1.47807e-11
F11R	Main	-0.0453303	[-1.5842432790653709, 1.4935827269919095]	0.953961	Non-significant	0.989746
SERPINA4	Main	0.348421	[-0.3193040532019408, 1.0161462566523167]	0.306442	Non-significant	0.693496
SERPINA4	Interaction	-0.238475	[-1.0687341477544494, 0.5917833667506046]	0.573462	Non-significant	0.857283
METTL3	Main	-0.251804	[-1.2147809179261218, 0.7111731467720686]	0.608301	Non-significant	0.875555
METTL3	Interaction	-0.105458	[-1.7546446053536475, 1.5437290241726433]	0.900262	Non-significant	0.977161
SFXN1	Main	0.881098	[-0.23417989776496884, 1.9963756085653475]	0.121521	Non-significant	0.475403
SFXN1	Interaction	-0.435819	[-1.9817646475472457, 1.1101264013200516]	0.580582	Non-significant	0.861412
GNPDA2	Main	-0.0446345	[-0.4963748965305381, 0.40710588386045377]	0.846446	Only in RIPA	0.963659
GNPDA2	Interaction	-2.30841	[-3.089200425983849, -1.5276166101899404]	6.84734e-09	Only in RIPA	5.44028e-07
ERAP1	Main	-0.10748	[-0.5191249197469991, 0.3041640437228484]	0.608828	Non-significant	0.875555
ERAP1	Interaction	-0.271345	[-0.7394414830740087, 0.19675128744713266]	0.255895	Non-significant	0.648519
MPPED2	Main	-0.149806	[-0.5376093090942176, 0.23799822766135484]	0.448979	Non-significant	0.791827
MPPED2	Interaction	0.0918577	[-0.8699831759118362, 1.0536986182974413]	0.851519	Non-significant	0.964651
TTN	Main	-0.363346	[-1.4544443310840753, 0.7277519810359833]	0.513958	Non-significant	0.827211
TTN	Interaction	0.181815	[-1.6380399623042285, 2.0016696568162438]	0.844757	Non-significant	0.963659
SRRM1	Main	0.626701	[0.1033924266284475, 1.150009134638431]	0.0189149	Similar across buffers	0.183138
SRRM1	Interaction	-0.364777	[-1.5481467195307876, 0.8185917578936939]	0.545734	Similar across buffers	0.841764
DHRS13	Main	-0.087653	[-1.114806476940298, 0.9395005602877182]	0.867169	Non-significant	0.968915
DHRS13	Interaction	0.0826006	[-1.1407323751826015, 1.305933533787232]	0.894716	Non-significant	0.975514
KRT82	Main	1.54002	[0.44841395652799276, 2.631621430379162]	0.00569076	Stronger in Lysis	0.0829459
KRT82	Interaction	-2.89835	[-4.406425637044075, -1.390279789899608]	0.000165328	Stronger in Lysis	0.00531674
LSM7	Main	0.384618	[-0.033596579532746584, 0.8028335574546761]	0.0714646	Non-significant	0.373645
LSM7	Interaction	-0.233886	[-0.9386008074647703, 0.470829267364103]	0.515378	Non-significant	0.82771
DHX15	Main	-0.165386	[-0.47372305284578464, 0.14295062548460238]	0.293126	Non-significant	0.684464
DHX15	Interaction	0.0708575	[-0.3036270858455845, 0.4453420495449164]	0.710748	Non-significant	0.919231
BRCC3	Main	-0.793777	[-1.712774933002242, 0.12522105771788627]	0.090474	Only in Lysis	0.417769
BRCC3	Interaction	1.52655	[0.06986518297988109, 2.983240199016666]	0.0399789	Only in Lysis	0.284678
HBD	Main	0.692588	[-0.2692227614344227, 1.6543984287945108]	0.158143	Non-significant	0.532094
HBD	Interaction	0.0322147	[-0.7474231186770267, 0.8118524286073102]	0.935453	Non-significant	0.983423
APOC2	Main	-0.64916	[-1.883731786854558, 0.5854121928003978]	0.302736	Non-significant	0.689731
APOC2	Interaction	0.490571	[-0.7081737506018744, 1.689315939222214]	0.422501	Non-significant	0.776405
UBLCP1	Main	0.490286	[-0.3029697109470708, 1.2835425402193354]	0.225745	Non-significant	0.618281
UBLCP1	Interaction	-0.264223	[-1.2032175863776078, 0.6747721488626646]	0.581283	Non-significant	0.861821
USP10	Main	-0.133682	[-0.6998502511050213, 0.4324863928982356]	0.643522	Non-significant	0.889101
USP10	Interaction	0.0800578	[-0.3399317530757704, 0.5000472927814854]	0.708698	Non-significant	0.918497
SLC16A3	Main	1.42054	[0.7366334981383071, 2.104456290062534]	4.68078e-05	Stronger in Lysis	0.00178929
SLC16A3	Interaction	-1.94579	[-3.116032552695846, -0.7755432310704988]	0.00111857	Stronger in Lysis	0.0249286
OSBPL8	Main	-0.319492	[-1.7505745069803658, 1.111590673858821]	0.661701	Non-significant	0.896277
OSBPL8	Interaction	0.346679	[-1.9221668564006977, 2.6155254785545594]	0.764572	Non-significant	0.938944
DCAKD	Main	0.396648	[-0.7437078262502179, 1.5370038334195681]	0.495409	Non-significant	0.816521
DCAKD	Interaction	-0.0987841	[-1.495258784462663, 1.2976905824219491]	0.889731	Non-significant	0.974389
ATP2C1	Main	0.0754547	[-1.452929472002627, 1.6038388804356374]	0.922916	Non-significant	0.980636
ATP2C1	Interaction	0.905504	[-0.452823905424393, 2.2638316668613783]	0.191358	Non-significant	0.574995
GNPDA1	Main	0.49724	[0.0703436273971566, 0.9241360335914323]	0.0224348	Similar across buffers	0.203561
GNPDA1	Interaction	-0.544452	[-1.1166527477815653, 0.027748843684145208]	0.0621932	Similar across buffers	0.351971
MPZL1	Main	-0.536678	[-1.3709541254397541, 0.2975981996163839]	0.207375	Non-significant	0.598061
MPZL1	Interaction	1.03114	[-1.3740442033731322, 3.436327366414771]	0.400758	Non-significant	0.761281
GCSH	Main	0.366598	[-0.22641811569392434, 0.9596142717395678]	0.225652	Non-significant	0.618281
GCSH	Interaction	-0.152059	[-0.7380000071626259, 0.43388145780480325]	0.611007	Non-significant	0.875623
ENTPD1	Main	-0.37373	[-1.277029826952203, 0.5295704908841934]	0.417416	Non-significant	0.771372
VAPA	Main	0.0661952	[-0.23116079632006936, 0.36355118236886097]	0.66261	Non-significant	0.896376
VAPA	Interaction	-0.0136999	[-0.552991488863708, 0.5255917301575528]	0.96029	Non-significant	0.991614
STX5	Main	-0.155695	[-1.0416976546490178, 0.7303068072468519]	0.73053	Non-significant	0.927615
SPHK1	Main	1.08655	[-0.006036217970160962, 2.1791312284665003]	0.0512792	Non-significant	0.324864
CNTN1	Main	-0.403829	[-0.6967735030911864, -0.11088443453059105]	0.00689562	Stronger in Lysis	0.0963485
CNTN1	Interaction	0.318017	[0.06958667879512245, 0.5664466448746515]	0.0121087	Stronger in Lysis	0.140184
ECH1	Main	0.607385	[0.011555370795188646, 1.2032142134744341]	0.0457194	Stronger in Lysis	0.305701
ECH1	Interaction	-0.824211	[-1.4740231096157315, -0.17439793567224549]	0.0129194	Stronger in Lysis	0.145716
ABHD14B	Main	-0.112413	[-0.6087614020559898, 0.38393455347884364]	0.657119	Non-significant	0.893805
ABHD14B	Interaction	0.197229	[-0.23277020147854913, 0.6272287123062371]	0.368662	Non-significant	0.743808
TUBA8	Main	-0.297639	[-1.04788253944184, 0.45260512673784314]	0.436827	Non-significant	0.785413
TUBA8	Interaction	0.303399	[-0.7493488750613265, 1.3561466001112112]	0.572172	Non-significant	0.857032
NDUFA7	Main	0.188513	[-0.36366835932945984, 0.740694089972801]	0.503416	Non-significant	0.822185
NDUFA7	Interaction	-0.152112	[-1.0042395752765043, 0.7000148039809451]	0.726435	Non-significant	0.927238
FLYWCH2	Main	0.21701	[-0.47351336932647087, 0.9075327296654334]	0.537924	Non-significant	0.837841
FLYWCH2	Interaction	-0.279805	[-0.9835013351301516, 0.423890621375449]	0.435788	Non-significant	0.785013
NPEPL1	Main	-1.26978	[-1.8544508941253564, -0.6851139522340022]	2.07515e-05	Stronger in Lysis	0.000875885
NPEPL1	Interaction	1.25295	[0.7161527921609251, 1.7897487116092994]	4.76696e-06	Stronger in Lysis	0.000227244
RCN2	Main	-0.52844	[-1.604733550728658, 0.5478525730570085]	0.335895	Non-significant	0.721276
RCN2	Interaction	0.844833	[-0.37629416424598827, 2.065960731894851]	0.175101	Non-significant	0.556041
RPP25	Main	0.922282	[0.29093642283014853, 1.5536273951067334]	0.00419447	Stronger in Lysis	0.0662611
RPP25	Interaction	-0.888545	[-1.6013929977928782, -0.17569710216093148]	0.0145641	Stronger in Lysis	0.156246
ACY1	Main	0.145517	[-0.16037335254034962, 0.451408126494035]	0.351136	Non-significant	0.731938
ACY1	Interaction	-0.414718	[-0.8424070632445178, 0.012970979990967468]	0.0573646	Non-significant	0.338343
IFT27	Main	-1.09556	[-1.936684218413542, -0.25444083398790396]	0.0106843	Similar across buffers	0.130009
IFT27	Interaction	0.863354	[-0.003855309709920096, 1.730563048614078]	0.0510272	Similar across buffers	0.324333
RRAGC	Main	-0.423175	[-1.8180851775689448, 0.971734246958948]	0.552113	Non-significant	0.845582
RRAGC	Interaction	0.292305	[-1.260464887231311, 1.8450756646842694]	0.712159	Non-significant	0.920468
GNB1	Main	-0.0891127	[-0.7050116126326373, 0.5267862274521697]	0.776731	Non-significant	0.944223
GNB1	Interaction	0.226056	[-0.45162997446439535, 0.9037418991262783]	0.51325	Non-significant	0.827211
LCTL	Main	-0.602038	[-2.024454913058739, 0.8203798470184966]	0.406791	Non-significant	0.763597
LCTL	Interaction	0.85913	[-1.023961625925725, 2.7422223908879175]	0.371214	Non-significant	0.745717
CAVIN4	Main	0.293989	[-0.9977280119365792, 1.5857061203722007]	0.65554	Non-significant	0.892257
CAVIN4	Interaction	0.025571	[-1.0622939276479624, 1.1134359410683552]	0.963254	Non-significant	0.991769
RPL7A	Main	-0.640484	[-1.3964401174971561, 0.11547250491305172]	0.096798	Non-significant	0.427277
RPL7A	Interaction	0.492096	[-0.15342114447679361, 1.1376130457747915]	0.13514	Non-significant	0.496453
PLSCR4	Main	-1.32433	[-2.616449401796787, -0.03221786072299815]	0.0445547	Similar across buffers	0.301899
PLSCR4	Interaction	1.01428	[-0.3447617699399981, 2.3733310212217025]	0.143533	Similar across buffers	0.507057
IGKV4_1	Main	1.21543	[-0.5177874355436183, 2.9486535610518096]	0.169306	Non-significant	0.549041
IGKV4_1	Interaction	-0.758179	[-2.9592235596091236, 1.4428655826910748]	0.49959	Non-significant	0.819736
CNP	Main	0.202807	[-0.4268916015480384, 0.8325054223320136]	0.52788	Non-significant	0.835046
CNP	Interaction	-0.265605	[-0.9255882424945896, 0.3943784591744188]	0.430246	Non-significant	0.781656
MYADM	Main	0.228818	[-0.24334933415947868, 0.7009856384763496]	0.342202	Non-significant	0.727685
GOLGA3	Main	-0.192118	[-0.7578912544269072, 0.37365501730484035]	0.505705	Non-significant	0.82344
GOLGA3	Interaction	-0.392486	[-0.8058876372163921, 0.02091565636739351]	0.0627722	Non-significant	0.352281
SLC1A2	Main	-0.066569	[-0.744214156969866, 0.611076239728212]	0.84732	Non-significant	0.963659
SLC1A2	Interaction	0.127028	[-0.7099481380292807, 0.9640035053267546]	0.766113	Non-significant	0.939376
SNAPIN	Main	-1.2816	[-2.1277486022496204, -0.4354423435694702]	0.0029917	Similar across buffers	0.0505099
SNAPIN	Interaction	0.903161	[-0.16435923365346805, 1.9706812492943298]	0.0972769	Similar across buffers	0.427744
ARSA	Main	-0.352028	[-1.3003671206283707, 0.5963112872497967]	0.46689	Non-significant	0.80044
ARSA	Interaction	0.816253	[-0.48179844224955914, 2.1143040197515544]	0.217769	Non-significant	0.608897
HSCB	Main	0.173818	[-0.4904078078547627, 0.8380432206684945]	0.608026	Only in RIPA	0.875523
HSCB	Interaction	-3.19825	[-4.113368599568864, -2.2831246027543344]	7.39276e-12	Only in RIPA	9.21707e-10
ADO	Main	0.185988	[-0.1428331915414159, 0.5148086273064655]	0.267605	Non-significant	0.661382
ADO	Interaction	-0.243377	[-0.786302524462233, 0.29954785141360474]	0.379621	Non-significant	0.751454
SNAP25	Main	0.270183	[-0.08754227755154836, 0.6279088816598668]	0.138787	Only in Lysis	0.501663
SNAP25	Interaction	-0.471125	[-0.848070906763605, -0.09417921986717065]	0.0142992	Only in Lysis	0.154564
CAPN5	Main	-0.938865	[-1.499855664360739, -0.3778750396242274]	0.00103745	Stronger in Lysis	0.0238174
CAPN5	Interaction	0.951023	[0.31322210701460174, 1.5888239832357316]	0.00347238	Stronger in Lysis	0.0571954
PTTG1IP	Main	-2.08666	[-4.572709319983726, 0.3993901191633844]	0.0999511	Non-significant	0.433554
PTTG1IP	Interaction	1.6201	[-1.4749789234063935, 4.715188050664639]	0.304923	Non-significant	0.691217
KHDRBS2	Main	0.64955	[-0.35810961597608104, 1.657210200500863]	0.206439	Only in Lysis	0.596912
KHDRBS2	Interaction	-1.14345	[-2.2619734630269166, -0.02493427109113755]	0.0451069	Only in Lysis	0.304115
RABEPK	Main	-0.823297	[-1.5352658275099678, -0.11132734503692898]	0.0234248	Similar across buffers	0.208609
RABEPK	Interaction	-1.061	[-2.2628498661722833, 0.14084513269937893]	0.0835812	Similar across buffers	0.406685
SPP2	Main	0.177492	[-1.664029277712393, 2.019012657343306]	0.850165	Non-significant	0.964303
SPP2	Interaction	-1.15344	[-2.7644790850058136, 0.4575899262036063]	0.160538	Non-significant	0.536715
SHANK1	Main	-1.55151	[-3.3544278899474125, 0.2514009654665763]	0.091668	Non-significant	0.418759
SHANK1	Interaction	0.807717	[-1.1810401510252113, 2.7964747971352693]	0.426019	Non-significant	0.779845
IGFBP6	Main	-0.120617	[-1.3837870706120283, 1.1425540014571507]	0.851542	Non-significant	0.964651
IGFBP6	Interaction	0.608077	[-1.0972298482002092, 2.3133835834085064]	0.484626	Non-significant	0.81013
TIMM13	Main	0.32038	[-0.16879379381589643, 0.8095539726428521]	0.199261	Non-significant	0.585662
TIMM13	Interaction	-0.0837519	[-0.7160219849257455, 0.548518243139022]	0.795156	Non-significant	0.950995
TIMM44	Main	0.00456716	[-0.8032940547231152, 0.8124283805760116]	0.991159	Non-significant	0.997869
TIMM44	Interaction	-0.349968	[-1.1238692294757828, 0.423934041246355]	0.375446	Non-significant	0.748346
LAMTOR1	Main	-0.615772	[-1.766823352208787, 0.5352788987720629]	0.294403	Non-significant	0.684827
LAMTOR1	Interaction	0.652949	[-0.6356636516168953, 1.9415612839931828]	0.320648	Non-significant	0.707854
PCDH1	Main	0.0420666	[-0.5366677847255473, 0.6208009071117827]	0.886713	Non-significant	0.973734
PCDH1	Interaction	0.110594	[-0.6058320392706944, 0.8270199320591176]	0.762227	Non-significant	0.938285
SLC25A20	Main	-1.08524	[-3.1921110169203075, 1.021621934981031]	0.312699	Non-significant	0.699802
SLC25A20	Interaction	0.418207	[-1.5218213200853812, 2.358235949679183]	0.672657	Non-significant	0.901905
SEPTIN10	Main	0.222778	[-0.586303691245099, 1.0318590221103445]	0.589425	Non-significant	0.86588
SRP9	Main	-0.303894	[-0.782065332883877, 0.17427786947683788]	0.212903	Non-significant	0.604706
SRP9	Interaction	0.197697	[-0.2493966738995428, 0.6447912350950821]	0.386127	Non-significant	0.756022
SLC37A4	Main	0.346978	[-0.7008675375727423, 1.3948238583182637]	0.51633	Non-significant	0.827763
SLC37A4	Interaction	0.29773	[-1.4752963749562076, 2.070756367672137]	0.742064	Non-significant	0.93009
COPS9	Main	0.916243	[-0.04493527345771953, 1.877420405762835]	0.0617154	Non-significant	0.350339
COPS9	Interaction	-0.72478	[-1.5385101390664788, 0.08895006044281384]	0.0808601	Non-significant	0.398595
COL22A1	Main	-1.00964	[-1.615612561365879, -0.4036626076185146]	0.00109244	Similar across buffers	0.0245921
COL22A1	Interaction	0.0097711	[-1.0198140673049934, 1.0393562604979945]	0.98516	Similar across buffers	0.997022
AIFM1	Main	-0.356281	[-0.7023666062481535, -0.01019504117844966]	0.0436224	Stronger in Lysis	0.297572
AIFM1	Interaction	0.354208	[0.022806622024425627, 0.6856097968380368]	0.0361847	Stronger in Lysis	0.269028
LMAN2L	Main	-0.0109724	[-1.4375797621880828, 1.4156349416535066]	0.987973	Non-significant	0.997022
LMAN2L	Interaction	-0.706953	[-2.3661338001456915, 0.9522278969600886]	0.403654	Non-significant	0.762166
PLS1	Main	0.222088	[-0.4636091228464269, 0.9077842251082939]	0.525556	Non-significant	0.833158
PLS1	Interaction	-0.424796	[-1.2997680845333806, 0.4501765437973175]	0.341323	Non-significant	0.726959
DPP7	Main	0.224794	[-0.16548894888180143, 0.6150762129483494]	0.258943	Non-significant	0.652321
DPP7	Interaction	-0.450486	[-0.9517601786958005, 0.050787874759074814]	0.0781732	Non-significant	0.391059
ATP5PB	Main	0.159509	[-0.2230146600927338, 0.5420333028094682]	0.413763	Non-significant	0.768888
ATP5PB	Interaction	-0.0892557	[-0.5160853936575281, 0.33757404164308713]	0.681913	Non-significant	0.906235
DCTN2	Main	-0.0401739	[-0.2851121152841095, 0.20476433647226572]	0.747857	Non-significant	0.932964
DCTN2	Interaction	-0.00465333	[-0.4493044607280122, 0.4399977954276557]	0.983636	Non-significant	0.996639
RPE	Main	-0.0163263	[-0.7712672511765285, 0.7386146231736513]	0.966191	Non-significant	0.992523
RPE	Interaction	0.0834044	[-0.6154204980434835, 0.7822293278473712]	0.815047	Non-significant	0.955875
KHDRBS3	Main	0.280698	[-0.28176735184281193, 0.8431642346059238]	0.328015	Only in RIPA	0.715348
KHDRBS3	Interaction	-1.00119	[-1.6232346211761675, -0.37914512424894353]	0.00160724	Only in RIPA	0.0321606
TIMM22	Main	-0.16099	[-0.5261225120642008, 0.204142028655226]	0.387496	Non-significant	0.756373
SCARB2	Main	-0.0276677	[-0.38264310722336514, 0.3273077623563395]	0.878584	Non-significant	0.970303
SCARB2	Interaction	-0.136333	[-0.5924063596954955, 0.31973974756817747]	0.55795	Non-significant	0.847699
S100A1	Main	-0.551828	[-1.3373280265900784, 0.2336721458738592]	0.16854	Non-significant	0.547874
S100A1	Interaction	0.423505	[-0.00281718444342427, 0.849827628849949]	0.0515333	Non-significant	0.325991
DBI	Main	-0.202859	[-0.9800978092109972, 0.5743799607698613]	0.608966	Non-significant	0.875555
DBI	Interaction	0.21917	[-0.19899177174255905, 0.637331024980996]	0.304293	Non-significant	0.690834
RRAS2	Main	-0.0148481	[-1.0231735001556599, 0.9934772106672027]	0.976975	Non-significant	0.995024
RRAS2	Interaction	-0.141991	[-1.3016072992558958, 1.0176252959908947]	0.810337	Non-significant	0.95451
TMEM106B	Main	-1.02781	[-2.5900039878971954, 0.5343905869787402]	0.197222	Non-significant	0.582466
TMEM106B	Interaction	0.696246	[-0.8001800404526839, 2.1926714386315913]	0.361812	Non-significant	0.739708
TXN2	Main	0.171503	[-0.6729502705153414, 1.0159571529096312]	0.690588	Non-significant	0.909161
TXN2	Interaction	0.049246	[-0.7461299644626157, 0.8446218931711348]	0.903412	Non-significant	0.978023
C18orf32	Main	-0.550435	[-1.4757433276166352, 0.3748724469770083]	0.243647	Non-significant	0.63576
C18orf32	Interaction	0.999063	[-0.16101305660926313, 2.1591381515117813]	0.0914246	Non-significant	0.418759
FCER1G	Main	-0.337141	[-1.0494282595517181, 0.3751469822227832]	0.353567	Non-significant	0.73375
ERAP2	Main	-0.858407	[-1.672377346501959, -0.044437328548653676]	0.0387375	Stronger in RIPA	0.279296
ERAP2	Interaction	-1.39564	[-2.258877722908404, -0.5324012723274069]	0.00153086	Stronger in RIPA	0.031171
TARDBP	Main	0.271751	[-0.13032123533941115, 0.6738240144780299]	0.185273	Non-significant	0.568743
TARDBP	Interaction	-0.021899	[-0.3941762927020125, 0.35037838096229945]	0.908212	Non-significant	0.97889
MYL12B	Main	-0.114915	[-0.6968350711424499, 0.4670060215629065]	0.698724	Non-significant	0.9133
MYL12B	Interaction	0.113672	[-0.3870001577022031, 0.6143448129379596]	0.656328	Non-significant	0.893179
SCFD1	Main	1.01418	[-0.3295134017053569, 2.357875160961969]	0.139054	Non-significant	0.501994
SCFD1	Interaction	-0.829901	[-2.791770204177723, 1.1319685027045612]	0.407051	Non-significant	0.763597
SNX12	Main	0.698781	[0.5264374465682802, 0.8711252642270655]	1.91358e-15	Stronger in Lysis	4.08096e-13
SNX12	Interaction	-0.726148	[-1.034674806057156, -0.41762187299691594]	3.96948e-06	Stronger in Lysis	0.000193787
TMEM14C	Main	0.526625	[-0.5646885725904285, 1.6179377679616935]	0.34425	Non-significant	0.728788
TMEM14C	Interaction	-0.952782	[-2.2240216814459934, 0.3184571184201933]	0.14184	Non-significant	0.505039
PI16	Main	-0.409246	[-1.7759576358601472, 0.957465696605941]	0.557279	Non-significant	0.847314
PI16	Interaction	0.0809346	[-1.8349414976313794, 1.9968107298633022]	0.934013	Non-significant	0.9831
BRSK1	Main	0.0120877	[-2.64823720644741, 2.6724125103577463]	0.992895	Non-significant	0.998096
CDKN2AIP	Main	-0.226914	[-0.8484724689071013, 0.3946452844722266]	0.474283	Non-significant	0.803544
CDKN2AIP	Interaction	0.520253	[-0.3131412033350013, 1.3536467079109196]	0.221132	Non-significant	0.613928
CALB2	Main	0.176598	[-0.3381511988150636, 0.691347440414146]	0.501319	Non-significant	0.821076
CALB2	Interaction	-0.206957	[-0.7887431956007607, 0.37482937666137905]	0.48567	Non-significant	0.810644
POLR2I	Main	0.69346	[-0.08883864538183939, 1.4757578448040989]	0.0823187	Non-significant	0.403088
POLR2I	Interaction	-1.35037	[-2.9634562204344235, 0.2627172790562551]	0.100849	Non-significant	0.435418
CHST14	Main	0.285236	[-0.5181274193280535, 1.0885991740784555]	0.486498	Non-significant	0.811064
CHST14	Interaction	-0.499369	[-1.3577565622890564, 0.3590182749069575]	0.254197	Non-significant	0.646554
NEGR1	Main	0.0852272	[-0.4603398961201639, 0.6307942468435923]	0.759467	Non-significant	0.938285
NEGR1	Interaction	-0.0295743	[-0.5942957937319946, 0.5351472365384295]	0.918247	Non-significant	0.980326
MAPK8IP3	Main	-0.0328618	[-1.3811218134244876, 1.3153981760153335]	0.961899	Non-significant	0.99174
MAPK8IP3	Interaction	0.863243	[-1.0119905176604413, 2.73847655244135]	0.366925	Non-significant	0.742092
POLR2E	Main	-0.276343	[-0.7833990630444819, 0.23071385399930577]	0.285445	Non-significant	0.679367
POLR2E	Interaction	0.0414984	[-0.40659003553255746, 0.48958692847918495]	0.855962	Non-significant	0.965745
PCDH9	Main	-0.0902921	[-0.7314511854651453, 0.5508670002204308]	0.782537	Non-significant	0.945594
PCDH9	Interaction	0.512991	[-0.4366407895294949, 1.4626237846419272]	0.289703	Non-significant	0.681675
CD44	Main	-0.142696	[-0.5194178985668507, 0.23402665845381693]	0.457846	Non-significant	0.79391
CD44	Interaction	-0.212746	[-0.6211967774400567, 0.1957056567246405]	0.307318	Non-significant	0.694093
DNPH1	Main	0.0754915	[-0.2924188713707755, 0.44340195440028973]	0.687563	Only in RIPA	0.907789
DNPH1	Interaction	-0.583492	[-1.1141257848783443, -0.05285762747428424]	0.0311462	Only in RIPA	0.248796
RANGRF	Main	0.212078	[-0.19231527972193868, 0.6164721012294836]	0.304009	Non-significant	0.69061
BLOC1S2	Main	0.354923	[-0.7166470824333673, 1.4264931607211344]	0.516225	Non-significant	0.827758
BLOC1S2	Interaction	-0.293115	[-1.7194166228582493, 1.1331861392122282]	0.687105	Non-significant	0.907697
HTATSF1	Main	-0.016095	[-1.122598521336915, 1.0904084505460814]	0.977256	Non-significant	0.995185
HTATSF1	Interaction	-0.0764016	[-1.2746873176006304, 1.1218842105636186]	0.900551	Non-significant	0.977161
RPL26	Main	-0.0257548	[-0.4925211833225923, 0.4410115224413699]	0.913881	Non-significant	0.979417
RPL26	Interaction	-0.378655	[-1.0747116384326603, 0.3174015123505767]	0.286324	Non-significant	0.679704
TMEM201	Main	0.600791	[-0.9721843312927694, 2.1737672813535154]	0.454098	Non-significant	0.79391
TMEM201	Interaction	0.123855	[-2.036075659711358, 2.2837852738552957]	0.910516	Non-significant	0.979089
BCAS2	Main	0.254047	[-0.6217949627931569, 1.1298886875565632]	0.56969	Non-significant	0.855363
BCAS2	Interaction	-0.415766	[-1.3012951317868429, 0.4697635702051929]	0.357455	Non-significant	0.736729
GRIA2	Main	-0.664075	[-1.889095487187844, 0.5609463082754664]	0.288017	Non-significant	0.680096
EIF3K	Main	0.828022	[-0.03905488807540014, 1.6950995529667297]	0.0612504	Non-significant	0.349067
EIF3K	Interaction	-1.22237	[-2.523494454938561, 0.07874536448971248]	0.0655711	Non-significant	0.357728
DDX5	Main	0.148977	[-0.5353134085566436, 0.833267581101842]	0.669595	Non-significant	0.900348
DDX5	Interaction	0.128077	[-0.6066762264308889, 0.8628298961138765]	0.732617	Non-significant	0.92835
H2BC21	Main	0.408567	[-0.3944767566701969, 1.21161147395367]	0.318678	Non-significant	0.706006
H2BC21	Interaction	0.0369092	[-0.3585309333816499, 0.4323492979380511]	0.854847	Non-significant	0.965745
ADI1	Main	-1.14387	[-2.1776419869405945, -0.11009124937580261]	0.0301063	Similar across buffers	0.246197
ADI1	Interaction	0.749291	[-0.5362457862672919, 2.0348280575267235]	0.253292	Similar across buffers	0.6457
NDUFS5	Main	-0.627778	[-1.317192914119671, 0.06163768779174761]	0.0743048	Non-significant	0.380813
NDUFS5	Interaction	0.279022	[-0.7567315725465187, 1.3147745835930638]	0.597503	Non-significant	0.869483
RPL31	Main	-0.0133942	[-0.6533769424434395, 0.626588447623823]	0.96728	Non-significant	0.992544
RPL31	Interaction	0.0877346	[-0.5356477917214195, 0.7111170447946289]	0.782667	Non-significant	0.945594
SLC25A3	Main	0.311865	[-0.3024260181612783, 0.9261568342785953]	0.319716	Non-significant	0.707217
SLC25A3	Interaction	-0.205516	[-1.1270895935853136, 0.7160568823356572]	0.662051	Non-significant	0.896301
PGK2	Main	0.0960715	[-0.2716146351927108, 0.4637576778304454]	0.608572	Only in RIPA	0.875555
PGK2	Interaction	-0.455526	[-0.7545423891946195, -0.1565093316733221]	0.00282804	Only in RIPA	0.0483512
PALS1	Main	1.02081	[-0.3347326767044212, 2.376345755201632]	0.13995	Non-significant	0.502284
PALS1	Interaction	-1.74078	[-3.56284896542388, 0.0812931623262958]	0.0611349	Non-significant	0.348732
IGLON5	Main	-0.126492	[-1.0332662896946836, 0.7802825132418398]	0.784539	Non-significant	0.946399
IGLON5	Interaction	-0.0706658	[-0.8462485644321416, 0.7049169772347796]	0.858269	Non-significant	0.966566
ATG9A	Main	1.42611	[-0.5146438194570995, 3.366861052953146]	0.149804	Non-significant	0.520081
ATG9A	Interaction	-0.798096	[-3.02241313412138, 1.4262216758580992]	0.481903	Non-significant	0.808728
THOC7	Main	-0.147764	[-0.9824518147079315, 0.6869238270664519]	0.728613	Non-significant	0.927324
THOC7	Interaction	-0.127645	[-0.8851655789694151, 0.6298756476131513]	0.741203	Non-significant	0.929672
ACOT13	Main	1.13318	[0.6168955284508515, 1.6494723639700473]	1.69371e-05	Stronger in Lysis	0.000754168
ACOT13	Interaction	-1.45834	[-1.8683098955252535, -1.0483751223586077]	3.12433e-12	Stronger in Lysis	4.36544e-10
TMEM43	Main	0.112597	[-0.6108180756191016, 0.8360125669765787]	0.760319	Non-significant	0.938285
TMEM43	Interaction	-0.402134	[-1.0603232838603538, 0.25605505410056956]	0.23112	Non-significant	0.622515
ENTPD2	Main	1.60315	[-0.47925073983026056, 3.6855509691302117]	0.131327	Non-significant	0.491807
ENTPD2	Interaction	-1.41208	[-3.7112445165073025, 0.8870755632081728]	0.228683	Non-significant	0.620618
NUDT9	Main	0.882351	[-0.5433399948484785, 2.308042098359868]	0.225126	Non-significant	0.618281
NUDT9	Interaction	-1.09611	[-2.212265187385225, 0.020054993833815038]	0.0542609	Non-significant	0.333838
SNRPC	Main	-0.782408	[-1.6190669577476073, 0.05425123439443835]	0.0668212	Only in Lysis	0.360764
SNRPC	Interaction	1.21482	[0.26879612930150343, 2.1608392025430088]	0.0118408	Only in Lysis	0.138201
TYRP1	Main	0.993101	[0.30562709726498705, 1.6805757435453441]	0.00463599	Stronger in RIPA	0.0711554
TYRP1	Interaction	-2.18961	[-3.8112037182251064, -0.5680128137636822]	0.00813294	Stronger in RIPA	0.106996
ECHDC3	Main	-0.17483	[-0.8166438445827527, 0.466984805692937]	0.593416	Non-significant	0.86788
ECHDC3	Interaction	0.0932529	[-1.0161616188661506, 1.2026674305946838]	0.869143	Non-significant	0.969751
SOX2	Main	-1.11396	[-2.6199973685044373, 0.39207428002654665]	0.147138	Non-significant	0.514633
SOX2	Interaction	0.722371	[-1.2693962422748555, 2.7141375834532786]	0.477186	Non-significant	0.804978
GPM6A	Main	-0.0738089	[-0.7289429602260119, 0.5813251216853795]	0.825237	Non-significant	0.958356
GPM6A	Interaction	0.187464	[-0.41349078421380997, 0.7884189830124615]	0.540936	Non-significant	0.839476
EMC2	Main	-1.2108	[-2.276823055920004, -0.14478447673469153]	0.0260033	Similar across buffers	0.223263
EMC2	Interaction	0.992621	[-0.21657096839815893, 2.20181255612885]	0.107632	Similar across buffers	0.45101
CDC42BPB	Main	-0.606968	[-1.3482320419862721, 0.13429619855309227]	0.108522	Non-significant	0.452524
CDC42BPB	Interaction	-0.649303	[-2.1498985039028558, 0.8512931171773439]	0.396399	Non-significant	0.759312
SLC15A2	Main	2.07387	[0.1677674592380114, 3.9799634699619055]	0.032968	Similar across buffers	0.255698
SLC15A2	Interaction	-1.83498	[-3.916778828940517, 0.24681340423344378]	0.0840609	Similar across buffers	0.407005
FHIT	Main	-0.360229	[-1.2632731339503782, 0.5428142936039582]	0.434308	Non-significant	0.785013
FHIT	Interaction	0.786961	[-0.33094922782753067, 1.9048719669496692]	0.167669	Non-significant	0.546139
CANX	Main	-0.188259	[-0.6748475705854895, 0.29832924259098337]	0.44827	Non-significant	0.791111
CANX	Interaction	0.0792223	[-0.4719289050917912, 0.6303734720748908]	0.778155	Non-significant	0.944744
ARF4	Main	2.10199	[1.2164966920733968, 2.987489680427271]	3.2783e-06	Stronger in Lysis	0.000165014
ARF4	Interaction	-1.96551	[-3.0074067388150603, -0.923607746581335]	0.000217816	Stronger in Lysis	0.00676313
CRELD2	Main	0.0863498	[-0.7030264974544675, 0.8757260238899469]	0.830235	Non-significant	0.959142
CRELD2	Interaction	-0.797581	[-1.649061460109599, 0.05390004170318485]	0.0663732	Non-significant	0.35947
TFAM	Main	-0.264251	[-1.3991081617716052, 0.870606039486215]	0.648119	Non-significant	0.890115
TFAM	Interaction	0.915821	[-0.15371721946464112, 1.985358825956368]	0.093294	Non-significant	0.420938
A0A0J9YY99_star__star_	Main	1.02145	[-0.2537240596539818, 2.29663297666037]	0.116418	Non-significant	0.467056
A0A0J9YY99_star__star_	Interaction	-0.301513	[-1.7113234057298319, 1.1082967701570487]	0.675089	Non-significant	0.90292
CRB2	Main	-0.115559	[-1.3603538416634537, 1.1292367841210227]	0.855622	Non-significant	0.965745
CRB2	Interaction	-0.295896	[-1.9067486442617716, 1.314956606501194]	0.718829	Non-significant	0.922848
RBMX	Main	0.0172376	[-0.7410530310836125, 0.775528139266668]	0.964463	Non-significant	0.99187
RBMX	Interaction	0.143375	[-0.18507438108551574, 0.47182383358463453]	0.392239	Non-significant	0.757705
GFER	Main	-0.0831459	[-0.5268134443513869, 0.3605216893415756]	0.713389	Non-significant	0.920987
GFER	Interaction	0.621942	[-0.3995815815720092, 1.6434649322430812]	0.232752	Non-significant	0.624166
RPL23	Main	0.240566	[-0.5866960094872954, 1.0678280555002138]	0.568709	Non-significant	0.855042
RPL23	Interaction	-0.0412106	[-0.7124045995175746, 0.6299833211222424]	0.904214	Non-significant	0.978207
SDHB	Main	-0.0545662	[-0.35348222859202183, 0.24434986018819413]	0.720504	Non-significant	0.923448
SDHB	Interaction	0.283497	[-0.14232127416697926, 0.7093157172347493]	0.191932	Non-significant	0.575879
HEBP2	Main	0.0165817	[-0.3522756444016057, 0.3854389905753975]	0.92979	Non-significant	0.982488
HEBP2	Interaction	-0.249947	[-0.6108004683766173, 0.11090698958659756]	0.174598	Non-significant	0.55561
PDCD4	Main	0.355085	[-0.45957801577204166, 1.169747051524413]	0.392948	Non-significant	0.757705
PDCD4	Interaction	-0.49785	[-1.4098627929459842, 0.41416287733071117]	0.284662	Non-significant	0.678263
PNPLA4	Main	-0.922854	[-1.6320668067672532, -0.213640858298215]	0.0107607	Similar across buffers	0.130741
HPCAL1	Main	-0.521343	[-1.0777474027951195, 0.03506185511277693]	0.0662901	Non-significant	0.35947
HPCAL1	Interaction	0.348376	[-0.2931669646218449, 0.9899198783809826]	0.287185	Non-significant	0.679704
PCBP1	Main	0.0495515	[-0.4173990725650799, 0.5165021428177287]	0.83524	Non-significant	0.960538
PCBP1	Interaction	0.211177	[-0.2803205755402308, 0.7026742762554729]	0.399722	Non-significant	0.760767
C11orf54	Main	0.236006	[-0.2995147612695013, 0.7715266258804487]	0.387718	Non-significant	0.756373
C11orf54	Interaction	-0.28659	[-0.9582250855315708, 0.38504418544775326]	0.40297	Non-significant	0.761939
S100B	Main	-0.395871	[-1.4264829581029144, 0.6347417556012154]	0.451543	Non-significant	0.79287
S100B	Interaction	-0.0618242	[-0.5686596901383101, 0.44501132574776364]	0.811045	Non-significant	0.95451
GATAD2A	Main	0.340242	[-0.5763072335648509, 1.256790862852056]	0.466871	Non-significant	0.80044
GATAD2A	Interaction	-0.247759	[-1.5125231327458393, 1.017005873152551]	0.70102	Non-significant	0.914145
PAWR	Main	0.271154	[-0.8465662960743944, 1.3888746959707876]	0.634446	Non-significant	0.887798
PAWR	Interaction	-1.31677	[-3.7529192234489255, 1.1193834251954582]	0.289425	Non-significant	0.681238
MT_ATP6	Main	-0.188877	[-0.7795410114165737, 0.4017869604537261]	0.53083	Non-significant	0.835458
MT_ATP6	Interaction	-0.0721847	[-0.8161417454626523, 0.6717723407351444]	0.849175	Non-significant	0.964137
HADHA	Main	-0.23102	[-0.7979558820445398, 0.3359154315937178]	0.424485	Non-significant	0.778639
HADHA	Interaction	0.205253	[-0.43763460815022276, 0.8481397830876849]	0.531478	Non-significant	0.835458
ABCB10	Main	-0.707047	[-2.00793236737122, 0.5938390089326694]	0.286757	Non-significant	0.679704
AGPAT5	Main	-0.347566	[-1.5402964187968446, 0.8451647048366444]	0.567905	Non-significant	0.854176
TMEM114	Main	1.2332	[0.38464207341962564, 2.081752499934681]	0.00439401	Stronger in RIPA	0.0687433
TMEM114	Interaction	3.27021	[2.282079554070827, 4.25833545816341]	8.78551e-11	Stronger in RIPA	9.36812e-09
YWHAE	Main	-0.105623	[-0.5164680270891738, 0.3052228071359321]	0.614346	Non-significant	0.87695
YWHAE	Interaction	-0.146402	[-0.5883772038995675, 0.29557226558609406]	0.516189	Non-significant	0.827758
VPS37A	Main	-0.385192	[-1.1119267740344854, 0.3415432251521498]	0.298879	Non-significant	0.688404
SUMO2	Main	0.450102	[-0.33950267278155966, 1.239706351155732]	0.263889	Non-significant	0.656563
SUMO2	Interaction	-1.04253	[-2.2672249981618977, 0.18216274628143436]	0.0952292	Non-significant	0.425099
VDAC2	Main	0.412659	[-0.34649434421173597, 1.1718115000311387]	0.286698	Non-significant	0.679704
VDAC2	Interaction	-0.407547	[-1.3694872506938518, 0.5543927937357216]	0.406323	Non-significant	0.763597
CADM1	Main	0.270526	[-0.22222506382397222, 0.7632770226559826]	0.281908	Non-significant	0.675831
CADM1	Interaction	-0.0524772	[-0.5387829476732793, 0.43382860841473153]	0.832498	Non-significant	0.959142
EHD3	Main	-0.390258	[-1.254292818775466, 0.4737759365525471]	0.376018	Only in RIPA	0.748526
EHD3	Interaction	1.32252	[0.05647687842198024, 2.588569098768618]	0.0406192	Only in RIPA	0.286991
AIMP2	Main	-0.160527	[-1.0630466640738887, 0.7419916693962538]	0.727381	Non-significant	0.927324
CMC4	Main	1.75591	[0.8284615258778104, 2.6833514138110037]	0.000206649	Stronger in Lysis	0.00644108
CMC4	Interaction	-2.12296	[-3.098632629587206, -1.147290693321429]	2.00185e-05	Stronger in Lysis	0.000853843
PTGR2	Main	0.2624	[-0.2758822644012687, 0.8006816197639368]	0.339357	Non-significant	0.724487
PTGR2	Interaction	-0.188377	[-0.6116209836252169, 0.23486739295455328]	0.383024	Non-significant	0.753313
ATP5PO	Main	0.00364734	[-0.37273374139069165, 0.3800284163561403]	0.984847	Non-significant	0.997022
ATP5PO	Interaction	-0.151134	[-0.8840770005483078, 0.5818097429877023]	0.686105	Non-significant	0.907292
TIMM8A	Main	0.413961	[-0.45345696863321283, 1.2813783364260227]	0.349603	Non-significant	0.731448
TIMM8A	Interaction	-0.214421	[-1.0042901106486142, 0.5754475119237934]	0.594684	Non-significant	0.868361
NDUFV3	Main	-0.441902	[-1.5295225267820312, 0.6457185542741073]	0.425836	Non-significant	0.779845
NDUFV3	Interaction	0.919684	[-0.5787133661105276, 2.4180808072916196]	0.228983	Non-significant	0.620835
ZC3H14	Main	0.154627	[-0.3485470586819637, 0.6578005502727426]	0.546973	Non-significant	0.842712
ZC3H14	Interaction	-0.110864	[-1.0451317663862567, 0.8234034472641383]	0.816089	Non-significant	0.956054
NARS2	Main	-0.545307	[-1.8936631225670748, 0.8030493161250746]	0.427979	Non-significant	0.780598
NARS2	Interaction	0.307492	[-1.1361150486611447, 1.7510981695775092]	0.67633	Non-significant	0.90292
PCDH7	Main	-0.206191	[-1.1016888877318223, 0.689307678255046]	0.651783	Non-significant	0.891413
PCDH7	Interaction	-0.525562	[-1.8272768004250382, 0.7761527000169415]	0.428753	Non-significant	0.780598
EMC7	Main	0.416481	[-0.6165574758363245, 1.4495195986570466]	0.429422	Non-significant	0.780977
EMC7	Interaction	-0.750208	[-1.9500625583286324, 0.449645844305288]	0.220399	Non-significant	0.612855
VDAC1	Main	0.34382	[-0.296140675684814, 0.9837813461760951]	0.292343	Non-significant	0.683935
VDAC1	Interaction	-0.421176	[-1.0819724287319825, 0.23962022026127622]	0.211579	Non-significant	0.602912
VAMP5	Main	0.218897	[-0.47564844664110195, 0.9134429738941485]	0.536764	Non-significant	0.837575
LRP1	Main	-0.00923263	[-0.317678630639767, 0.2992133720129959]	0.953217	Non-significant	0.98948
LRP1	Interaction	0.0390193	[-0.18965247318146689, 0.26769100357748166]	0.73805	Non-significant	0.929672
COQ9	Main	0.73374	[-0.18482199692994028, 1.652302121933048]	0.117441	Only in Lysis	0.468704
COQ9	Interaction	-1.17151	[-2.126311469082902, -0.21670128490250196]	0.0161815	Only in Lysis	0.166214
PSME2	Main	-0.579813	[-1.2728644898198858, 0.11323838290400956]	0.101063	Only in Lysis	0.435645
PSME2	Interaction	0.695944	[0.09928657132389951, 1.2926007641047887]	0.0222477	Only in Lysis	0.202468
MINDY2	Main	-0.432709	[-0.9601369368924448, 0.0947196396692696]	0.10784	Non-significant	0.451179
MINDY2	Interaction	-0.119197	[-0.9654663828962831, 0.727072557309141]	0.782502	Non-significant	0.945594
PDCD6	Main	0.550919	[0.08312447869424627, 1.0187129489479585]	0.0209859	Stronger in Lysis	0.194886
PDCD6	Interaction	-0.639569	[-1.0732418551337917, -0.20589541105143783]	0.00384632	Stronger in Lysis	0.0618464
RCSD1	Main	-4.49432	[-7.645331267673645, -1.3433031370128932]	0.00518175	Stronger in Lysis	0.0777593
RCSD1	Interaction	4.12721	[0.1875576805358219, 8.066869882783394]	0.0400461	Stronger in Lysis	0.284678
TMEM67	Main	-0.614979	[-1.2484954684852785, 0.01853738726027876]	0.057091	Non-significant	0.337676
APIP	Main	-0.110699	[-0.909970112141196, 0.6885718837845887]	0.786041	Non-significant	0.946831
APIP	Interaction	0.0376461	[-1.1007452052148294, 1.1760373858371298]	0.948321	Non-significant	0.987989
TSNAX	Main	3.92419	[2.9006855333216564, 4.947686831501232]	5.70572e-14	Stronger in Lysis	9.43657e-12
TSNAX	Interaction	-4.6326	[-6.093772841233513, -3.1714273587502695]	5.16521e-10	Stronger in Lysis	4.86731e-08
JPT1	Main	-0.0406491	[-0.9525554805433125, 0.8712573498505884]	0.93038	Non-significant	0.982488
JPT1	Interaction	-0.0749894	[-1.337983659441778, 1.1880048340897935]	0.907358	Non-significant	0.978732
ROGDI	Main	0.0517399	[-0.9902349468157309, 1.0937147814729138]	0.92247	Non-significant	0.980499
SNF8	Main	-0.476771	[-1.4416454242152241, 0.48810377793222914]	0.332809	Non-significant	0.718856
SNF8	Interaction	1.40884	[-0.12367647445858565, 2.941361276383284]	0.0715781	Non-significant	0.373997
NCDN	Main	-0.395289	[-1.364407857489529, 0.5738292767697214]	0.424035	Non-significant	0.777989
NCDN	Interaction	-0.183345	[-1.2659461898304634, 0.8992563821239741]	0.739941	Non-significant	0.929672
HMGA1	Main	0.517847	[-0.2259422595826699, 1.2616353177039492]	0.172385	Non-significant	0.552524
HMGA1	Interaction	-0.335649	[-0.9126441218780885, 0.24134513973578464]	0.254223	Non-significant	0.646554
LRBA	Main	-0.989784	[-1.5620592731951939, -0.41750870320850786]	0.000699248	Similar across buffers	0.017224
SLC2A12	Main	-0.307541	[-1.5785759061419742, 0.9634929456375145]	0.635332	Non-significant	0.887798
DHPS	Main	0.0307931	[-0.7936579243861313, 0.8552441571810587]	0.941644	Non-significant	0.986437
DHPS	Interaction	-0.00442098	[-0.5852234405198196, 0.5763814783880552]	0.988097	Non-significant	0.997022
DMXL2	Main	0.908872	[-0.14718231138129134, 1.964925876755494]	0.0916411	Non-significant	0.418759
MSRB2	Main	0.577209	[0.02787195721814195, 1.1265459800584594]	0.0394552	Similar across buffers	0.28271
MSRB2	Interaction	-0.133572	[-0.81705197632409, 0.5499080455808192]	0.701694	Similar across buffers	0.914527
ORM2	Main	-0.114385	[-2.0304354248769316, 1.8016659697460902]	0.906855	Non-significant	0.978732
ORM2	Interaction	0.616049	[-1.1429711467307349, 2.37506902652321]	0.492446	Non-significant	0.814757
HHATL	Main	-1.26726	[-2.327962443881874, -0.20654828694184313]	0.0192002	Similar across buffers	0.185236
HHATL	Interaction	1.07429	[-0.42703235866434563, 2.5756137880342074]	0.160773	Similar across buffers	0.536837
GPX1	Main	0.201622	[-0.21698930798065166, 0.6202341036938237]	0.345166	Non-significant	0.729774
GPX1	Interaction	-0.224996	[-0.7892894466755959, 0.3392976546838681]	0.434521	Non-significant	0.785013
HNRNPLL	Main	0.573837	[0.16512089372946726, 0.9825534866985322]	0.0059271	Similar across buffers	0.0857737
HNRNPLL	Interaction	-0.454502	[-1.031021939020861, 0.12201891141515037]	0.122312	Similar across buffers	0.476087
SLC27A4	Main	-0.954347	[-1.7236303341515526, -0.18506437848095947]	0.0150378	Similar across buffers	0.159504
ACSL5	Main	-0.535795	[-1.696403841364237, 0.6248138254002686]	0.365562	Non-significant	0.740982
ACSL5	Interaction	-0.739164	[-2.417655761550043, 0.9393276447607019]	0.388073	Non-significant	0.756373
PLCL1	Main	-0.139595	[-0.9663435844509202, 0.6871532177664438]	0.740692	Only in RIPA	0.929672
PLCL1	Interaction	2.16612	[0.7926165475266558, 3.5396272003566027]	0.00199476	Only in RIPA	0.0382164
ADAM10	Main	-0.159869	[-0.8369209361223627, 0.5171824733934324]	0.643509	Non-significant	0.889101
ADAM10	Interaction	-0.362795	[-1.1437037186485068, 0.41811389756869394]	0.362527	Non-significant	0.740563
CKMT1A	Main	-0.0836773	[-0.6786211325015596, 0.5112665552440809]	0.782806	Only in RIPA	0.945594
CKMT1A	Interaction	-0.982114	[-1.5445980467475102, -0.41962987678202035]	0.000621268	Only in RIPA	0.0156846
BCL2L2	Main	-0.388312	[-0.8688415838615782, 0.09221689205804989]	0.113232	Non-significant	0.46187
NRP1	Main	0.464301	[-0.5277067501953168, 1.4563092122990453]	0.358962	Non-significant	0.737574
FAM174A	Main	0.999207	[0.14377487355618068, 1.8546387972506255]	0.0220572	Stronger in RIPA	0.201835
FAM174A	Interaction	-2.35829	[-3.5848238497628233, -1.1317634186465502]	0.000164236	Stronger in RIPA	0.00530267
IPO7	Main	0.209095	[-0.4254985961601786, 0.843689594739845]	0.51841	Only in RIPA	0.82919
IPO7	Interaction	-0.806267	[-1.5700424338392147, -0.04249148932604385]	0.0385457	Only in RIPA	0.278161
VCL	Main	0.304017	[-0.32317689850615844, 0.9312116249900224]	0.342089	Non-significant	0.727685
VCL	Interaction	-0.0876176	[-0.497533485030248, 0.3222982775047451]	0.675265	Non-significant	0.90292
NAPA	Main	0.0911216	[-0.4020898047258884, 0.5843330062389767]	0.717272	Non-significant	0.922071
NAPA	Interaction	-0.14938	[-0.5934616363632008, 0.2947020799618023]	0.509709	Non-significant	0.825595
CLCN4	Main	1.4562	[0.4766086353107456, 2.4357840416725254]	0.00357328	Stronger in Lysis	0.058473
CLCN4	Interaction	-1.77984	[-3.402917028684809, -0.1567633612692858]	0.0316134	Stronger in Lysis	0.250435
FKBP2	Main	-0.29135	[-0.773352820406763, 0.19065226850715478]	0.23613	Non-significant	0.628439
FKBP2	Interaction	0.14665	[-0.3778346687441564, 0.6711353646906503]	0.583677	Non-significant	0.863332
CAPN1	Main	-0.0297452	[-0.39734085331072805, 0.3378504538440417]	0.873986	Non-significant	0.970255
CAPN1	Interaction	-0.0232619	[-0.6042880346697304, 0.5577642811766048]	0.937455	Non-significant	0.98434
NDRG2	Main	-0.0118121	[-0.3804663331191118, 0.3568421148548382]	0.949926	Non-significant	0.98838
NDRG2	Interaction	0.165357	[-0.1951309785980786, 0.5258455991453238]	0.36863	Non-significant	0.743808
NAPEPLD	Main	0.0806872	[-1.6531500837565232, 1.8145245387464088]	0.927325	Non-significant	0.982488
NAPEPLD	Interaction	-0.704119	[-2.5351280456302194, 1.1268902560711647]	0.451024	Non-significant	0.79287
MKKS	Main	-0.177041	[-0.5170558924397355, 0.16297345408798786]	0.307478	Non-significant	0.694093
LMNA	Main	-0.0623628	[-0.4912486595880877, 0.36652312924842734]	0.775651	Non-significant	0.943542
LMNA	Interaction	-0.287433	[-0.7510853268560076, 0.1762192513424517]	0.224349	Non-significant	0.617227
ACOT8	Main	-0.72467	[-2.381867496989402, 0.9325281446543312]	0.391409	Non-significant	0.757004
ACOT8	Interaction	0.660266	[-0.9371931794760896, 2.2577255002477927]	0.417884	Non-significant	0.771947
WWOX	Main	-0.964656	[-2.3444413346893382, 0.41512992130694515]	0.1706	Non-significant	0.55042
WWOX	Interaction	1.30981	[-0.0089188446133186, 2.6285416094706084]	0.0515697	Non-significant	0.325991
CLSTN1	Main	-0.66761	[-1.3096790866059325, -0.02554123820775911]	0.0415569	Stronger in Lysis	0.288958
CLSTN1	Interaction	0.617296	[0.02523596827568597, 1.2093557633491927]	0.0410024	Stronger in Lysis	0.287691
KCNAB2	Main	-0.296498	[-1.9409398420557678, 1.3479429576580102]	0.723797	Non-significant	0.925766
KCNAB2	Interaction	-0.983709	[-3.47140860113134, 1.5039901622762]	0.438324	Non-significant	0.78643
RHOB	Main	0.286037	[-0.2698644894572261, 0.8419377917279584]	0.313219	Non-significant	0.700227
RHOB	Interaction	-0.514398	[-1.2983012388219295, 0.2695053451997238]	0.198398	Non-significant	0.584873
GM2A	Main	0.35237	[0.026776035141978793, 0.6779648732218942]	0.0339095	Similar across buffers	0.259983
GM2A	Interaction	-0.209102	[-0.5782397864674647, 0.16003641039052638]	0.266896	Similar across buffers	0.660422
PFN1	Main	-0.118346	[-0.6697535623415665, 0.43306102465044677]	0.674004	Non-significant	0.902571
PFN1	Interaction	0.0224384	[-0.6617835907160395, 0.7066604822491033]	0.948751	Non-significant	0.987989
PRTN3	Main	-0.434568	[-1.6839572820631714, 0.8148214441144984]	0.495414	Non-significant	0.816521
PRTN3	Interaction	1.16638	[-0.9683272986295695, 3.301092200577867]	0.284213	Non-significant	0.677955
CSTB	Main	-0.257008	[-0.8447598177697899, 0.33074346808808003]	0.391423	Non-significant	0.757004
CSTB	Interaction	0.546728	[-0.13256207669215947, 1.2260183190283067]	0.114685	Non-significant	0.464753
RTBDN	Main	-0.0321011	[-0.7501408123703773, 0.6859385695553758]	0.930176	Non-significant	0.982488
RTBDN	Interaction	-0.127282	[-1.0837424129839106, 0.8291777262986413]	0.794227	Non-significant	0.950867
S100A6	Main	-0.1464	[-0.5215898628695972, 0.2287900945562979]	0.444401	Non-significant	0.789268
S100A6	Interaction	0.0591006	[-0.386783458368674, 0.5049847287902324]	0.795028	Non-significant	0.950995
SLC35B2	Main	0.00501703	[-0.7003785188284914, 0.7104125863443438]	0.988878	Non-significant	0.997101
ESD	Main	0.214543	[-0.1951941865977455, 0.624279576754055]	0.30477	Non-significant	0.691177
ESD	Interaction	-0.23637	[-0.5606548099062731, 0.08791558607590166]	0.153117	Non-significant	0.524668
UFSP2	Main	-1.03287	[-2.812069783393704, 0.7463245373761216]	0.255199	Non-significant	0.648114
TCEAL6	Main	0.232748	[-0.9163912569623893, 1.3818863834020279]	0.691388	Non-significant	0.9093
TCEAL6	Interaction	-0.355061	[-1.5146395759159352, 0.8045170663060907]	0.548414	Non-significant	0.843458
NUDT5	Main	-0.153754	[-0.5934038000330302, 0.28589577017407836]	0.493068	Non-significant	0.814809
NUDT5	Interaction	-0.0563606	[-0.5549464592150856, 0.4422252192489733]	0.824659	Non-significant	0.958356
GNB3	Main	-0.240815	[-0.7289697607434868, 0.24734050517581915]	0.333603	Non-significant	0.718856
GNB3	Interaction	-0.259626	[-0.6417810443285838, 0.12252931313188625]	0.183009	Non-significant	0.565261
BAD	Main	0.469164	[-0.32169774008095675, 1.260025741494612]	0.244946	Non-significant	0.636232
BAD	Interaction	-0.452327	[-1.4479084246424625, 0.5432542369082352]	0.373208	Non-significant	0.748241
JAM3	Main	0.0944315	[-0.2859413382509488, 0.47480430968758347]	0.626555	Non-significant	0.883676
JAM3	Interaction	-0.0368203	[-0.5075779437404577, 0.4339372915271734]	0.878163	Non-significant	0.970303
PPP1R1B	Main	0.0487435	[-1.131588506068608, 1.2290755742218693]	0.93549	Non-significant	0.983423
PPP1R1B	Interaction	0.50249	[-0.5039730972761891, 1.5089524370071188]	0.327809	Non-significant	0.71509
MPST	Main	-0.275701	[-0.9102163872577773, 0.35881376841950546]	0.394426	Non-significant	0.758006
MPST	Interaction	-0.0123822	[-0.6436071565924391, 0.618842714878127]	0.969331	Non-significant	0.993607
CAP1	Main	0.194908	[-0.044700200569251475, 0.43451717407776136]	0.110864	Only in Lysis	0.455988
CAP1	Interaction	-0.343088	[-0.6562455617325417, -0.029930858081698597]	0.03177	Only in Lysis	0.251184
DNAJC7	Main	-0.866311	[-1.8041898417913136, 0.07156818043031998]	0.0702335	Only in Lysis	0.370555
DNAJC7	Interaction	1.60286	[0.239132520374155, 2.9665844247676127]	0.0212424	Only in Lysis	0.196292
RGS7	Main	0.412261	[-0.383855205630611, 1.2083774457945886]	0.31013	Non-significant	0.697015
PRPH	Main	-0.568936	[-1.4576552654022152, 0.31978391916377114]	0.209581	Non-significant	0.60079
PRPH	Interaction	-0.514164	[-1.7362750887740757, 0.7079477069861367]	0.409604	Non-significant	0.765697
GLRX	Main	0.44156	[-0.2119691952740565, 1.0950894614094555]	0.185417	Non-significant	0.568743
GLRX	Interaction	-0.275894	[-0.9121909117550224, 0.36040326626570823]	0.395422	Non-significant	0.759
SYNGR2	Main	0.143782	[-0.5188966080021076, 0.8064613314929987]	0.67065	Only in RIPA	0.900429
SYNGR2	Interaction	-0.955974	[-1.8178569782676115, -0.09409197888858967]	0.0297101	Only in RIPA	0.243942
STOML2	Main	0.477337	[0.21600240335349358, 0.7386713281663515]	0.000343666	Similar across buffers	0.00977218
STOML2	Interaction	-0.498205	[-1.0834329005477492, 0.08702308930617125]	0.0952129	Similar across buffers	0.425099
DNAJA4	Main	3.19898	[2.165912640975672, 4.232038009411113]	1.28539e-09	Stronger in Lysis	1.13226e-07
DNAJA4	Interaction	-3.15005	[-4.212824094560735, -2.087267002306204]	6.27429e-09	Stronger in Lysis	5.13605e-07
RPL23A	Main	-0.543534	[-1.4334877239558192, 0.3464188092766186]	0.231292	Non-significant	0.62272
RPL23A	Interaction	0.138986	[-1.6004059314811605, 1.8783774034815846]	0.875552	Non-significant	0.970301
NDUFB1	Main	-0.372867	[-1.5380847188092446, 0.792350996247702]	0.530539	Non-significant	0.835458
NDUFB1	Interaction	0.256462	[-0.858146315700943, 1.3710712725878136]	0.65201	Non-significant	0.891413
SIAE	Main	-1.70999	[-2.3910584334591802, -1.028915397000826]	8.61291e-07	Stronger in Lysis	4.84715e-05
SIAE	Interaction	2.60686	[1.0371266279365154, 4.176591363822764]	0.00113425	Stronger in Lysis	0.025013
TMED9	Main	-0.0697796	[-0.5745382414255075, 0.43497911855562654]	0.786428	Non-significant	0.946845
TMED9	Interaction	0.25225	[-0.23855615067003721, 0.7430553265224012]	0.313779	Non-significant	0.700543
PRRT1	Main	0.221024	[-0.5827798333011813, 1.024827422943882]	0.589931	Non-significant	0.866087
PRRT1	Interaction	-1.353	[-3.0482451164297575, 0.34225179060596744]	0.117754	Non-significant	0.468704
CTNNB1	Main	-0.131427	[-0.5075986280089766, 0.24474447948009276]	0.493487	Non-significant	0.815099
CTNNB1	Interaction	0.226788	[-0.45788669041044333, 0.911462363362995]	0.516204	Non-significant	0.827758
PURB	Main	1.2728	[0.7628571650329006, 1.7827460706865996]	9.98194e-07	Stronger in Lysis	5.54066e-05
PURB	Interaction	-1.02545	[-1.5395880056850846, -0.5113089786586688]	9.26262e-05	Stronger in Lysis	0.00322164
RAP2A	Main	0.220577	[-0.8080714011482002, 1.2492263563944592]	0.674279	Non-significant	0.902571
RAP2A	Interaction	-0.217234	[-1.8561483640279073, 1.4216796697308858]	0.795027	Non-significant	0.950995
PSMD8	Main	-0.182813	[-1.1128284742027994, 0.7472021254313885]	0.700037	Non-significant	0.913665
PSMD8	Interaction	-0.872466	[-2.404953726812269, 0.6600214605825003]	0.264493	Non-significant	0.656764
TEX264	Main	-0.304536	[-1.2330704627075746, 0.6239981273387127]	0.520341	Non-significant	0.830051
KRT86	Main	-0.520564	[-1.57559023419611, 0.5344627483618197]	0.333508	Non-significant	0.718856
KRT86	Interaction	0.194342	[-1.0579785048106911, 1.4466626731053613]	0.761007	Non-significant	0.938285
CNTN2	Main	0.781486	[0.23505894479137845, 1.3279128403956417]	0.00506155	Similar across buffers	0.076385
CNTN2	Interaction	-0.577442	[-1.307862153520917, 0.15297810148167545]	0.121268	Similar across buffers	0.475379
EFTUD2	Main	-0.18951	[-0.4193469917609586, 0.040327614674632056]	0.10608	Non-significant	0.447747
EFTUD2	Interaction	0.179044	[-0.20940133289094717, 0.5674885276426148]	0.366317	Non-significant	0.741519
ABI3BP	Main	-0.00662327	[-0.5542395946632749, 0.5409930448066321]	0.981088	Non-significant	0.996333
ABI3BP	Interaction	0.474735	[-0.3023150002326658, 1.2517857353912278]	0.231139	Non-significant	0.622515
NPC1	Main	1.07332	[0.23023889974265965, 1.916399693836026]	0.0125881	Stronger in Lysis	0.144053
NPC1	Interaction	-1.19486	[-2.335910205423877, -0.053807227062797613]	0.040132	Stronger in Lysis	0.284896
OCIAD2	Main	0.641877	[-0.3986957480688581, 1.6824505319815155]	0.226661	Non-significant	0.619311
OCIAD2	Interaction	-1.1746	[-2.529486113294596, 0.1802804825846649]	0.0892869	Non-significant	0.416966
NIPSNAP2	Main	-1.47712	[-3.8923804054857234, 0.9381368237127792]	0.230655	Only in Lysis	0.622515
NIPSNAP2	Interaction	2.6316	[0.028418616031301802, 5.234785275139034]	0.0475508	Only in Lysis	0.312532
TECR	Main	-0.271336	[-0.9706037935985187, 0.42793249500002994]	0.446943	Non-significant	0.790836
TECR	Interaction	0.0959845	[-0.738226407727677, 0.9301953151322857]	0.82158	Non-significant	0.957591
AGO2	Main	0.250819	[-0.6339443418301631, 1.135582944874177]	0.578467	Non-significant	0.860205
AGO2	Interaction	-0.958014	[-2.3304766259085223, 0.41444861438400193]	0.171279	Non-significant	0.551011
MIX23	Main	-0.301127	[-0.9980884849370256, 0.3958350527796214]	0.397098	Non-significant	0.759341
MIX23	Interaction	-0.0555562	[-0.7233271699943834, 0.6122148433905409]	0.87047	Non-significant	0.970071
OSCP1	Main	0.421868	[-0.18374205661024967, 1.027477655659952]	0.172155	Non-significant	0.552524
GNG7	Main	-0.0883226	[-0.5053850803225362, 0.328739840136234]	0.678092	Non-significant	0.903663
GNG7	Interaction	0.220994	[-0.24987909212586976, 0.6918677389743909]	0.357642	Non-significant	0.736906
EFHD1	Main	0.79349	[-0.3408940320007352, 1.9278733218047377]	0.170383	Non-significant	0.55042
EFHD1	Interaction	-1.34266	[-2.719635188641594, 0.03432182879045875]	0.0559903	Non-significant	0.334895
DDX6	Main	0.0781155	[-0.3634584597612992, 0.5196895412166846]	0.7288	Non-significant	0.927324
DDX6	Interaction	-0.0322325	[-0.4740251371751133, 0.40956020408210936]	0.886294	Non-significant	0.973637
PRPS1	Main	-0.00538695	[-0.6942656164833623, 0.683491709595843]	0.987772	Non-significant	0.997022
PRPS1	Interaction	0.00342797	[-0.44418983334410306, 0.4510457696409353]	0.988024	Non-significant	0.997022
SPP1	Main	-0.384198	[-1.6656937544609096, 0.8972981114148706]	0.556797	Non-significant	0.8469
SPP1	Interaction	0.0834026	[-0.4823697719529879, 0.6491749102379726]	0.772638	Non-significant	0.942025
OPCML	Main	0.316161	[-0.48975683088401356, 1.1220779001710102]	0.441958	Non-significant	0.788068
OPCML	Interaction	-0.543719	[-1.328742955221546, 0.24130587287742744]	0.174623	Non-significant	0.55561
WDFY1	Main	-0.848779	[-1.897192413206031, 0.19963371127703344]	0.112568	Non-significant	0.460302
WDFY1	Interaction	0.349851	[-0.777858216047276, 1.4775611565918696]	0.543159	Non-significant	0.840504
TMEM68	Main	-0.0529816	[-1.1061203364431218, 1.000157183507736]	0.921454	Non-significant	0.980414
TMEM68	Interaction	-0.399179	[-3.038400378466299, 2.2400419658333663]	0.766892	Non-significant	0.9398
ETF1	Main	0.188144	[-0.02999744736667906, 0.40628557661486864]	0.0909434	Non-significant	0.418041
IGSF21	Main	-0.363949	[-1.2821620106767837, 0.5542648623800535]	0.43724	Non-significant	0.785742
IGSF21	Interaction	0.106852	[-0.9512756995458237, 1.1649787523628068]	0.843107	Non-significant	0.963659
TUBB	Main	-0.471013	[-1.3153520040276447, 0.37332640717535537]	0.274235	Only in Lysis	0.667187
TUBB	Interaction	0.614705	[0.036751863835777, 1.1926576806622888]	0.0371058	Only in Lysis	0.272301
SCCPDH	Main	-0.632906	[-1.3500373257818774, 0.08422624160898229]	0.0836716	Non-significant	0.406764
SCCPDH	Interaction	0.49538	[-0.21203408806871465, 1.2027941423450972]	0.169907	Non-significant	0.549556
ARL1	Main	-1.18561	[-2.0502028856730594, -0.32102585487120505]	0.00719443	Similar across buffers	0.0986525
NCLN	Main	0.556384	[-0.37767391881229506, 1.4904425435969735]	0.243017	Non-significant	0.635379
NCLN	Interaction	-0.722574	[-1.801495015164102, 0.3563467591899374]	0.189309	Non-significant	0.572876
MRI1	Main	-0.10931	[-0.934048437072361, 0.7154290806194199]	0.795041	Non-significant	0.950995
MRI1	Interaction	-0.995374	[-2.2589665152358576, 0.268218364745582]	0.122605	Non-significant	0.476474
ALDH16A1	Main	0.34533	[-0.4016427160319266, 1.0923028025285535]	0.364881	Non-significant	0.740982
ALDH16A1	Interaction	-0.00795017	[-0.9035610619383644, 0.8876607225134759]	0.986119	Non-significant	0.997022
NQO2	Main	0.203272	[-0.3319342751905305, 0.7384773015468613]	0.456637	Non-significant	0.79391
NQO2	Interaction	-0.326582	[-0.9489576373337936, 0.2957946007092775]	0.303734	Non-significant	0.690452
EPB42	Main	-0.65489	[-2.1479192460823944, 0.8381383087307595]	0.389953	Non-significant	0.756479
EPB42	Interaction	0.99396	[-1.4676515413314397, 3.4555725344153223]	0.428709	Non-significant	0.780598
AGK	Main	0.426238	[-0.7695273606004644, 1.6220036228160348]	0.484776	Non-significant	0.810193
AGK	Interaction	-0.295397	[-1.683600783202301, 1.0928065827874205]	0.676633	Non-significant	0.90292
PIP4P1	Main	-1.25517	[-2.422987087922762, -0.08735675832918588]	0.0351543	Similar across buffers	0.265773
PIP4P1	Interaction	0.565558	[-0.7614823777166958, 1.8925975498833663]	0.403551	Similar across buffers	0.762166
COTL1	Main	0.272834	[-0.3307165920937781, 0.876383819172385]	0.375619	Non-significant	0.748346
COTL1	Interaction	0.0601725	[-0.640641901588252, 0.7609868029608572]	0.86636	Non-significant	0.968449
CDH2	Main	-0.130929	[-0.5015196754892972, 0.23966228234278936]	0.488655	Non-significant	0.812661
CDH2	Interaction	0.0379881	[-0.4874629692776973, 0.5634391104516514]	0.887319	Non-significant	0.973976
STS	Main	1.07285	[-0.08173740734668056, 2.227443486402951]	0.0685747	Only in Lysis	0.366573
STS	Interaction	-1.29714	[-2.5396824874170427, -0.0545883822374853]	0.0407494	Only in Lysis	0.287384
CFHR1	Main	-0.00114111	[-1.3400322791230512, 1.3377500624783152]	0.998667	Non-significant	0.999693
CFHR1	Interaction	0.80625	[-0.12878588111978018, 1.7412868461790054]	0.0910258	Non-significant	0.418182
ITGA1	Main	0.466487	[-0.911538581370184, 1.8445130973407828]	0.507021	Non-significant	0.824886
ITGA1	Interaction	-1.18534	[-2.470537350470706, 0.09985842726520011]	0.0706568	Non-significant	0.371579
PTGES3	Main	0.18878	[-0.48278935402499146, 0.8603491040812201]	0.581667	Non-significant	0.861918
PTGES3	Interaction	-0.504565	[-1.1760756245829682, 0.16694502579701376]	0.140833	Non-significant	0.50368
LBHD1	Main	0.0985543	[-0.6919073228635414, 0.8890159770906013]	0.806946	Non-significant	0.953722
LBHD1	Interaction	-0.273856	[-1.0466382125667266, 0.4989265003752737]	0.487328	Non-significant	0.811446
TPRKB	Main	0.088315	[-0.5947111928908789, 0.7713411581371553]	0.799942	Non-significant	0.952766
TPRKB	Interaction	-0.391119	[-0.9692706722972548, 0.1870321941242476]	0.184868	Non-significant	0.567919
LMCD1	Main	-0.290947	[-0.6855695882118955, 0.1036761444033319]	0.148447	Non-significant	0.517426
LMCD1	Interaction	0.243672	[-0.07965056573618803, 0.5669950798566541]	0.139642	Non-significant	0.502238
DDT	Main	0.278557	[-0.2349955144227051, 0.7921098416276793]	0.287733	Non-significant	0.680096
DDT	Interaction	-0.0709356	[-0.7248387746264561, 0.5829676573416515]	0.831625	Non-significant	0.959142
MPP7	Main	-0.0857398	[-0.6953929153333905, 0.5239133055653536]	0.782822	Non-significant	0.945594
MPP7	Interaction	0.56874	[-0.11214483022412114, 1.2496244166753168]	0.101599	Non-significant	0.437493
CHMP1B	Main	-0.535181	[-1.2259350511543083, 0.15557329480607507]	0.128879	Non-significant	0.487599
CHMP1B	Interaction	0.504537	[-0.47900961791512, 1.4880831948949025]	0.314696	Non-significant	0.701401
SH3GLB2	Main	-0.450569	[-0.8542179803372263, -0.04691996319185282]	0.028685	Similar across buffers	0.238423
SH3GLB2	Interaction	0.488511	[-0.007293214531172099, 0.9843158341144913]	0.0534666	Similar across buffers	0.331264
UBR7	Main	-0.347372	[-1.2253911321473026, 0.5306478981670288]	0.43809	Non-significant	0.786331
UBR7	Interaction	0.391921	[-0.8471229382475531, 1.6309649623445095]	0.535288	Non-significant	0.836873
HLA_B	Main	-0.347772	[-0.9217037762676192, 0.22616066043779504]	0.234979	Non-significant	0.626816
PPP1R1A	Main	0.594194	[-0.2914728990149419, 1.4798610417354365]	0.18853	Non-significant	0.571799
PPP1R1A	Interaction	0.125199	[-0.9964089722821028, 1.2468063652745351]	0.826822	Non-significant	0.958464
CLU	Main	-0.832209	[-1.586377282260176, -0.07804055657746423]	0.0305582	Similar across buffers	0.247891
CLU	Interaction	0.46381	[-0.22938430628814283, 1.157004041028399]	0.189725	Similar across buffers	0.572911
BTN3A3	Main	-0.753125	[-2.0750350706129237, 0.568785003344475]	0.264148	Non-significant	0.656668
NAPB	Main	0.021749	[-0.34803740583630205, 0.3915353808640608]	0.908227	Non-significant	0.97889
NAPB	Interaction	-0.133822	[-0.6708825784429995, 0.40323915554670314]	0.625286	Non-significant	0.883091
RPL10A	Main	-0.198037	[-0.8212737558045471, 0.4251997398543628]	0.533423	Non-significant	0.835684
RPL10A	Interaction	-0.193703	[-0.8106568008790488, 0.42325044428363257]	0.538314	Non-significant	0.837975
PENK	Main	3.52873	[2.1412401643046572, 4.916221899976431]	6.20673e-07	Similar across buffers	3.56733e-05
AP3M2	Main	-0.892374	[-2.3262522030431043, 0.5415049885765221]	0.222547	Only in RIPA	0.616168
AP3M2	Interaction	2.62318	[1.1732139834573314, 4.073147114947945]	0.000391374	Only in RIPA	0.010862
LSM2	Main	-0.200653	[-0.9271977885142848, 0.5258917474173475]	0.588307	Non-significant	0.86559
LSM2	Interaction	0.126715	[-0.7015487647937737, 0.9549784669621608]	0.76429	Non-significant	0.93874
SOD3	Main	0.151316	[-0.606596219749499, 0.9092279451557528]	0.695573	Non-significant	0.911681
SOD3	Interaction	-0.087533	[-0.5793150236220397, 0.4042489447093594]	0.727197	Non-significant	0.927324
EFNB2	Main	0.675229	[-0.30668260801900626, 1.657139650740402]	0.177721	Non-significant	0.560577
EFNB2	Interaction	-0.953276	[-2.490304636906134, 0.5837521208285384]	0.224143	Non-significant	0.617227
KIF5C	Main	0.0750328	[-1.1080375941188123, 1.2581031974590675]	0.901074	Non-significant	0.977161
KIF5C	Interaction	-0.523148	[-1.8943060067499542, 0.8480093274632652]	0.454581	Non-significant	0.79391
LETM1	Main	0.0899751	[-0.5762687414338998, 0.756219003052305]	0.791248	Non-significant	0.948979
LETM1	Interaction	0.04124	[-0.6407652223688571, 0.723245317272686]	0.905658	Non-significant	0.978732
SLC9A1	Main	-0.111254	[-1.491768804309472, 1.269261095356132]	0.874496	Non-significant	0.970301
SLC9A1	Interaction	0.542931	[-1.7962796176179041, 2.8821418844135045]	0.649175	Non-significant	0.890503
GNG2	Main	0.421121	[-0.19266703666658136, 1.0349083426694312]	0.178711	Non-significant	0.561782
GNG2	Interaction	-0.448014	[-1.125240370447117, 0.22921251635306433]	0.194769	Non-significant	0.579445
PCP4L1	Main	0.881403	[0.041031885589273065, 1.721775049332434]	0.0398152	Stronger in Lysis	0.284284
PCP4L1	Interaction	-0.992562	[-1.8938021796245659, -0.0913217635350494]	0.0308839	Stronger in Lysis	0.248297
CHCHD3	Main	2.86144	[2.41339415973626, 3.3094872843549936]	6.00641e-36	Stronger in Lysis	5.40844e-33
CHCHD3	Interaction	-2.72989	[-3.3633622732735886, -2.0964141581504543]	3.008e-17	Stronger in Lysis	9.02845e-15
PAXX	Main	0.47384	[-0.2833884826102682, 1.2310690553711294]	0.220026	Non-significant	0.612325
PAXX	Interaction	-0.636005	[-1.5740370940413422, 0.30202749175280896]	0.183883	Non-significant	0.566264
FTL	Main	-0.358572	[-0.9121052724390865, 0.19496103446263013]	0.204213	Only in Lysis	0.59338
FTL	Interaction	0.398314	[0.017463969317288164, 0.779164420037779]	0.0403802	Only in Lysis	0.28605
H4C1	Main	0.645325	[-0.30004925342635513, 1.5906997840734727]	0.18093	Non-significant	0.564196
H4C1	Interaction	-0.269228	[-0.9735976548150512, 0.4351426115980287]	0.453769	Non-significant	0.79391
GATM	Main	0.147011	[-1.288118067938214, 1.5821399348488145]	0.840876	Non-significant	0.96353
GATM	Interaction	0.719838	[-1.1073865343699971, 2.5470627243711905]	0.440037	Non-significant	0.78798
SLK	Main	-3.13682	[-4.432873999645832, -1.8407737788155463]	2.09858e-06	Stronger in Lysis	0.000107639
SLK	Interaction	2.85529	[1.5009194750479193, 4.209666738694873]	3.59621e-05	Stronger in Lysis	0.00140114
IST1	Main	-0.456079	[-1.0968415507896259, 0.1846838972658506]	0.163	Non-significant	0.540708
IST1	Interaction	0.321616	[-0.35610850330158755, 0.9993410371320997]	0.352316	Non-significant	0.733222
CRYBB3	Main	0.139442	[-0.34050444067728836, 0.6193874982615082]	0.569058	Only in RIPA	0.855116
CRYBB3	Interaction	0.596147	[0.004354915374772728, 1.1879386799857015]	0.0483377	Only in RIPA	0.31551
TDRD7	Main	1.48756	[0.16479003099931822, 2.810331744499306]	0.0275148	Similar across buffers	0.231307
TDRD7	Interaction	-1.09634	[-3.0648556373460916, 0.8721746326410513]	0.275019	Similar across buffers	0.668091
MRTFB	Main	-2.25971	[-3.6402712032170226, -0.8791493915166524]	0.00133624	Stronger in Lysis	0.0285723
MRTFB	Interaction	2.4543	[0.7621284078038946, 4.146476352177102]	0.0044733	Stronger in Lysis	0.0694476
FDFT1	Main	0.199827	[-0.5050605130514467, 0.9047139938377682]	0.578467	Non-significant	0.860205
FDFT1	Interaction	-0.681937	[-1.5673932162885658, 0.20351832372209866]	0.131178	Non-significant	0.491476
FNTA	Main	-0.179723	[-0.6092756437535449, 0.24982971473898916]	0.412193	Non-significant	0.767624
FNTA	Interaction	0.214948	[-0.324738739719325, 0.754634411640838]	0.435026	Non-significant	0.785013
FARSA	Main	-0.191529	[-0.8344382979387563, 0.45137954734891955]	0.559292	Only in RIPA	0.848783
FARSA	Interaction	1.73413	[1.3169887451722921, 2.151266504977125]	3.70138e-16	Only in RIPA	8.57029e-14
AFG3L2	Main	0.455863	[-0.21314862718848432, 1.1248746341806997]	0.181708	Non-significant	0.564498
AFG3L2	Interaction	-0.439256	[-1.1865042699122603, 0.30799242500147983]	0.249268	Non-significant	0.639668
PHAX	Main	-0.424951	[-1.2156026506142865, 0.3657009531178358]	0.292149	Non-significant	0.683677
PHAX	Interaction	0.404453	[-0.3945380567236349, 1.2034445874369886]	0.321128	Non-significant	0.70872
SNX3	Main	0.303152	[-0.16665181434206167, 0.7729566394555734]	0.205974	Non-significant	0.596787
SNX3	Interaction	-0.351499	[-0.8298102646221853, 0.12681170670123454]	0.149774	Non-significant	0.520081
GRIA4	Main	-0.0558401	[-0.47205138311522166, 0.36037112582071396]	0.792586	Non-significant	0.949603
LCLAT1	Main	0.331884	[-0.7672199645969527, 1.4309888908554895]	0.553965	Non-significant	0.845651
LCLAT1	Interaction	-0.599845	[-1.6773252603592868, 0.47763490318925195]	0.275214	Non-significant	0.668365
MYH9	Main	-0.105749	[-0.4384971994221113, 0.22699949332588898]	0.53336	Non-significant	0.835684
MYH9	Interaction	0.311009	[-0.39750310700998953, 1.01952193634861]	0.389597	Non-significant	0.756479
ANO10	Main	-0.490935	[-1.635480397473415, 0.653611256475307]	0.400519	Non-significant	0.761211
ANO10	Interaction	-0.553637	[-2.2687372378418367, 1.1614631715843136]	0.526943	Non-significant	0.834215
MYL6B	Main	0.438978	[-0.2571739056149123, 1.1351303634747885]	0.216492	Non-significant	0.607918
MYL6B	Interaction	-1.10162	[-2.2094636313260976, 0.006216643255944954]	0.0512995	Non-significant	0.324864
COL6A1	Main	-0.595743	[-2.0191693963931536, 0.8276827342973501]	0.412045	Non-significant	0.767624
COL6A1	Interaction	0.783518	[-0.08037519682522898, 1.647412108662342]	0.0754676	Non-significant	0.382961
FBP1	Main	-0.393848	[-1.5882131609197359, 0.8005171193207725]	0.51808	Non-significant	0.82919
FBP1	Interaction	0.745966	[-0.3404529614855345, 1.8323850762347906]	0.178378	Non-significant	0.56117
CNPY2	Main	0.0273474	[-0.5734256301560737, 0.6281204489511371]	0.928908	Non-significant	0.982488
CNPY2	Interaction	-1.13624	[-2.386764302611631, 0.11427723620465446]	0.0749361	Non-significant	0.382202
PLXNA2	Main	0.2283	[-0.5268171682623459, 0.9834168008383579]	0.553469	Non-significant	0.845582
GAPDH	Main	0.221073	[-0.031798665262683296, 0.4739448438241125]	0.0866209	Non-significant	0.411716
GAPDH	Interaction	-0.218166	[-0.5275052832968491, 0.09117419781010894]	0.166883	Non-significant	0.545552
SFT2D3	Main	-0.235311	[-1.2290241645085518, 0.7584028777373487]	0.642563	Non-significant	0.889101
GRB2	Main	0.00627563	[-0.326343538991484, 0.3388948060128902]	0.970502	Non-significant	0.993854
GRB2	Interaction	-0.168577	[-0.4797969047418549, 0.1426431187631074]	0.288398	Non-significant	0.680406
NPTXR	Main	-0.307976	[-1.1815595302535022, 0.565606532100225]	0.489582	Non-significant	0.813861
NPTXR	Interaction	0.767198	[-0.2977503305905538, 1.8321455600403285]	0.157957	Non-significant	0.532094
FARP1	Main	-0.250985	[-0.7725630266275045, 0.2705920671635829]	0.345607	Non-significant	0.730067
FARP1	Interaction	0.113379	[-1.1985869504500142, 1.4253453400451297]	0.865499	Non-significant	0.968449
NT5C2	Main	-0.0968411	[-0.771009350179112, 0.5773270965096091]	0.778296	Non-significant	0.944772
NT5C2	Interaction	0.114493	[-0.4356197246260357, 0.6646056044573084]	0.683332	Non-significant	0.906601
GGH	Main	0.635987	[-0.458546913487768, 1.7305204723904335]	0.254765	Non-significant	0.647418
GGH	Interaction	-1.15331	[-2.5239347522793167, 0.21731144070187303]	0.099104	Non-significant	0.431795
GNGT1	Main	0.505914	[-0.38346760924394374, 1.3952953363915066]	0.264893	Non-significant	0.657083
GNGT1	Interaction	-0.32443	[-1.1221993960160397, 0.4733390228188815]	0.425415	Non-significant	0.779845
CBX1	Main	-0.448543	[-0.9072699272020281, 0.010184883134503886]	0.0553081	Non-significant	0.334022
CBX1	Interaction	0.295214	[-0.22180213492637352, 0.8122293945201433]	0.263084	Non-significant	0.656213
ICAM5	Main	-0.00224111	[-0.44432298859573033, 0.4398407673748758]	0.992072	Non-significant	0.997983
ICAM5	Interaction	-0.189494	[-0.6950630711981973, 0.3160746455966541]	0.46257	Non-significant	0.795735
PCK2	Main	0.369664	[-0.29999960637967316, 1.039327187126303]	0.279284	Non-significant	0.672781
PCK2	Interaction	-0.394318	[-1.021653122251094, 0.23301793593962355]	0.217966	Non-significant	0.609103
IVD	Main	-0.979902	[-1.7836050999242952, -0.17619791153208475]	0.0168644	Stronger in Lysis	0.171246
IVD	Interaction	1.46366	[0.20969490174927885, 2.7176251359043473]	0.0221538	Stronger in Lysis	0.202179
C1QBP	Main	-0.215934	[-0.792758798542797, 0.36089045488086946]	0.463124	Non-significant	0.796342
C1QBP	Interaction	0.217158	[-0.14325977950858212, 0.57757571303563]	0.237638	Non-significant	0.629969
GNAT2	Main	0.132139	[-1.1934243193534093, 1.457701632239944]	0.845096	Non-significant	0.963659
GNAT2	Interaction	-0.080077	[-1.2984951477716487, 1.1383412314736359]	0.897506	Non-significant	0.976468
GMPPB	Main	-0.277692	[-0.8118419303765323, 0.25645793090698327]	0.308232	Only in RIPA	0.69482
GMPPB	Interaction	-0.882279	[-1.451380152193677, -0.31317839090823807]	0.00237728	Only in RIPA	0.0430995
HDHD2	Main	0.121036	[-0.2981987616144359, 0.5402714981077568]	0.571491	Non-significant	0.857025
HDHD2	Interaction	-0.1947	[-0.7734878056019894, 0.3840873281593223]	0.509691	Non-significant	0.825595
COA7	Main	2.69994	[-0.24488153179504213, 5.644768300715879]	0.0723388	Only in RIPA	0.376032
COA7	Interaction	-6.64962	[-10.730617685026424, -2.5686267128345595]	0.00140516	Only in RIPA	0.0293902
SHROOM2	Main	-0.492716	[-0.8969838007891119, -0.08844836416599111]	0.0169045	Similar across buffers	0.171246
SHROOM2	Interaction	-0.0437749	[-0.9352235040017507, 0.8476737075034091]	0.923326	Similar across buffers	0.980815
PEBP1	Main	0.299459	[-0.09630786965957422, 0.6952265525426373]	0.13807	Non-significant	0.500184
PEBP1	Interaction	-0.2875	[-0.7525461808359378, 0.177546277739132]	0.225633	Non-significant	0.618281
FAM210A	Main	1.1342	[-0.06673881671702109, 2.33514332270164]	0.0641631	Only in Lysis	0.355176
FAM210A	Interaction	-1.90742	[-3.3600489890414464, -0.45478575088317275]	0.0100651	Only in Lysis	0.124531
GNA13	Main	0.471111	[-0.16619437529298448, 1.108416154947073]	0.147379	Non-significant	0.51499
GNA13	Interaction	-0.376268	[-1.2544082841049113, 0.5018719357686323]	0.401014	Non-significant	0.761281
RFX5	Main	-0.269794	[-1.5863351880502137, 1.046746726863811]	0.687943	Non-significant	0.907842
ARFGEF3	Main	0.0741438	[-2.065958788636817, 2.2142463069918565]	0.945863	Non-significant	0.98703
ARFGEF3	Interaction	-2.4443	[-5.624866110143027, 0.7362655815030905]	0.132002	Non-significant	0.492882
LRRFIP1	Main	-0.0420943	[-0.5455862335810662, 0.4613977275579528]	0.86984	Non-significant	0.969759
LRRFIP1	Interaction	-0.78686	[-2.168480392993606, 0.5947604144072668]	0.26432	Non-significant	0.656668
GUCA1A	Main	-0.838297	[-1.4809574349360815, -0.19563606149849744]	0.0105698	Similar across buffers	0.129197
GUCA1A	Interaction	0.530802	[-0.03607701377947037, 1.0976817095893696]	0.0664718	Similar across buffers	0.35947
HAX1	Main	0.851793	[0.17990176773618205, 1.5236833664023945]	0.0129641	Similar across buffers	0.145716
GDE1	Main	-0.882514	[-1.5685370277492763, -0.19649117801547755]	0.0116909	Similar across buffers	0.137357
GDE1	Interaction	0.858643	[-0.1450784759498982, 1.8623647957096916]	0.0936071	Similar across buffers	0.421674
PON2	Main	-0.23085	[-1.6112205287234844, 1.1495207403882577]	0.743078	Non-significant	0.930897
PON2	Interaction	0.277749	[-1.0679930239631181, 1.6234901133122763]	0.685832	Non-significant	0.907129
ITGB1	Main	0.0175069	[-0.40562931836425414, 0.44064311486028535]	0.935369	Non-significant	0.983423
ITGB1	Interaction	-0.0172139	[-0.6425469523746529, 0.6081191926883004]	0.956973	Non-significant	0.99049
THEM6	Main	-2.9661	[-3.6529469681347724, -2.2792462978205474]	2.58549e-17	Stronger in Lysis	8.38113e-15
THEM6	Interaction	2.64416	[2.081922724948646, 3.206401942424993]	3.0401e-20	Stronger in Lysis	1.23185e-17
RAB35	Main	-0.44216	[-1.0012410145588406, 0.11692073869682507]	0.121123	Non-significant	0.475113
RAB35	Interaction	0.771067	[-0.23945451799429873, 1.7815887938476793]	0.134777	Non-significant	0.495567
CROT	Main	0.317205	[-0.27008641994592064, 0.9044967664835645]	0.289779	Non-significant	0.681675
CROT	Interaction	-0.401982	[-0.9273832095947616, 0.12341974510212045]	0.133729	Non-significant	0.495141
SYMPK	Main	0.268769	[-1.767182274061238, 2.3047195969391137]	0.795838	Non-significant	0.951249
SYMPK	Interaction	-0.818096	[-2.967073798831639, 1.3308811489060608]	0.455582	Non-significant	0.79391
ELMOD2	Main	0.131065	[-0.6113864614170037, 0.8735173167070556]	0.729348	Non-significant	0.927324
ELMOD2	Interaction	0.230178	[-0.6163640069670651, 1.0767207804342591]	0.594087	Non-significant	0.868046
PAG1	Main	-0.465733	[-1.038226983524524, 0.10676043233079868]	0.110832	Non-significant	0.455988
PAG1	Interaction	0.67514	[-0.1592185149089651, 1.5094990105515629]	0.112751	Non-significant	0.460783
NHLRC2	Main	2.27179	[0.46789409301422613, 4.075690852437852]	0.0135742	Similar across buffers	0.149667
NHLRC2	Interaction	-1.92532	[-4.503386465134996, 0.6527390674876676]	0.14327	Similar across buffers	0.506733
VIM	Main	0.0945955	[-0.3715918645421967, 0.5607828611524684]	0.69085	Non-significant	0.909161
VIM	Interaction	-0.145181	[-0.4395444688797303, 0.14918195993407354]	0.333713	Non-significant	0.718856
CTSL	Main	0.04932	[-1.1185905796640592, 1.217230530738767]	0.934036	Non-significant	0.9831
CTSL	Interaction	-0.43522	[-1.961815143189523, 1.0913756489583961]	0.576319	Non-significant	0.859289
PAFAH1B2	Main	-0.111498	[-0.9773574185869373, 0.754362290446379]	0.800742	Non-significant	0.952895
PAFAH1B2	Interaction	0.447798	[-0.2771882737078063, 1.1727844697646996]	0.226049	Non-significant	0.618281
NHERF2	Main	0.0116268	[-0.8341682990065895, 0.8574218645263965]	0.978505	Non-significant	0.995832
NHERF2	Interaction	-0.146716	[-0.9067195097940693, 0.6132872185430939]	0.70516	Non-significant	0.917274
EMC6	Main	-0.0885504	[-0.5530039576129888, 0.3759031453422401]	0.708645	Non-significant	0.918497
XRCC5	Main	-0.0239137	[-0.4909641683901166, 0.44313675580981937]	0.920064	Non-significant	0.980392
XRCC5	Interaction	0.0303961	[-0.5631534356320087, 0.6239456825605345]	0.92005	Non-significant	0.980392
EHD1	Main	-0.118042	[-0.9779276353363596, 0.7418432036578074]	0.787886	Non-significant	0.947511
EHD1	Interaction	0.670851	[-0.9893121904283275, 2.331013993732009]	0.428363	Non-significant	0.780598
LSAMP	Main	0.0663736	[-0.27666785377950986, 0.4094150488637527]	0.704521	Non-significant	0.916884
LSAMP	Interaction	0.0681595	[-0.3944586505961099, 0.5307776048420649]	0.772758	Non-significant	0.942025
THY1	Main	0.297941	[-0.269310280865572, 0.8651932693885847]	0.303271	Only in Lysis	0.690039
THY1	Interaction	-0.446524	[-0.8567078522556251, -0.03634029902672492]	0.0328749	Only in Lysis	0.255435
HEXB	Main	-0.0960011	[-0.5776690072146866, 0.38566676966231783]	0.696063	Non-significant	0.912176
HEXB	Interaction	0.268659	[-0.42341404385265874, 0.9607323520723356]	0.446748	Non-significant	0.790836
FTH1	Main	0.0944221	[-0.2592415698879665, 0.44808570522232655]	0.600782	Non-significant	0.871805
FTH1	Interaction	0.0364635	[-0.45050785954556427, 0.5234347690158223]	0.883323	Non-significant	0.972486
DERA	Main	-0.0565852	[-0.5335654306420862, 0.42039498381647067]	0.816138	Non-significant	0.956054
DERA	Interaction	0.136798	[-0.5096209731628327, 0.7832178655427688]	0.678305	Non-significant	0.903663
PBXIP1	Main	0.0278106	[-0.7479622232019458, 0.8035834272763926]	0.943985	Non-significant	0.98703
PBXIP1	Interaction	-0.214703	[-1.2271597433230177, 0.7977534935246925]	0.677679	Non-significant	0.903663
UBTD2	Main	-0.840711	[-1.4542362998891412, -0.22718496722928339]	0.00723722	Similar across buffers	0.0990716
MOCS2	Main	0.205639	[-1.2063931817196807, 1.6176702931700413]	0.77531	Only in RIPA	0.943269
MOCS2	Interaction	-3.011	[-4.9906707253988305, -1.0313212464925887]	0.00287293	Only in RIPA	0.0489007
UNC119B	Main	-0.596322	[-1.5243541117961414, 0.3317104608477349]	0.207884	Non-significant	0.598388
UNC119B	Interaction	0.2828	[-1.1600889887647523, 1.725688013458194]	0.700872	Non-significant	0.914145
PGM1	Main	0.304559	[-0.13979841553903882, 0.7489156510577692]	0.179161	Non-significant	0.562177
PGM1	Interaction	-0.200683	[-0.5608416842889695, 0.1594766379685155]	0.274788	Non-significant	0.667932
PPIB	Main	-0.0867521	[-0.37214782516380707, 0.19864353217737818]	0.551327	Non-significant	0.845448
PPIB	Interaction	0.158388	[-0.14205075413047147, 0.45882753371924406]	0.301476	Non-significant	0.689072
HLA_DRB3	Main	-0.915115	[-2.555183678343139, 0.724954259561661]	0.274127	Non-significant	0.667187
HLA_DRB3	Interaction	1.06623	[-0.25673551730009914, 2.389204354936107]	0.114195	Non-significant	0.464112
POMGNT2	Main	-1.3824	[-2.8380852239498564, 0.07328265396122768]	0.0627026	Only in Lysis	0.352281
POMGNT2	Interaction	1.83047	[0.3963938885382312, 3.264549240588044]	0.0123592	Only in Lysis	0.142272
STX4	Main	0.484818	[-0.2527490859894509, 1.2223858826675644]	0.197633	Non-significant	0.583467
STX4	Interaction	-0.501945	[-1.4339293948229501, 0.4300389990409583]	0.291155	Non-significant	0.683055
PNPO	Main	0.167517	[-0.3818631191952816, 0.7168965966999025]	0.550086	Non-significant	0.845171
PNPO	Interaction	0.0151429	[-0.5470699361150669, 0.5773557602514608]	0.957899	Non-significant	0.991039
NPTX2	Main	0.341674	[-0.5081593460635436, 1.191506802614157]	0.430697	Non-significant	0.781892
NPTX2	Interaction	-0.489587	[-1.5011248377117412, 0.5219518143880464]	0.342811	Non-significant	0.728107
HOPX	Main	-0.291534	[-0.8375447430428206, 0.25447709846613276]	0.295334	Non-significant	0.685785
HOPX	Interaction	0.340394	[-0.15610215221922608, 0.8368900252345383]	0.179034	Non-significant	0.562142
NTM	Main	0.248411	[-0.2201385355658845, 0.7169604164027377]	0.298752	Non-significant	0.688394
NTM	Interaction	0.0896656	[-0.3229906176982423, 0.5023217882644797]	0.670197	Non-significant	0.90039
CCDC51	Main	0.441042	[-0.20807709067548819, 1.0901614958816404]	0.182961	Non-significant	0.565261
CCDC51	Interaction	-0.639412	[-1.4763562577402405, 0.19753236408563035]	0.134294	Non-significant	0.495141
GARS1	Main	-0.271762	[-0.8826495292112542, 0.33912517847531903]	0.383253	Non-significant	0.753313
GARS1	Interaction	0.566944	[-0.20986601260903526, 1.343754364222251]	0.152587	Non-significant	0.52412
DCTN3	Main	0.215401	[-0.1522102210324956, 0.5830128472813112]	0.250788	Non-significant	0.64255
DCTN3	Interaction	-0.343367	[-0.7457766874132811, 0.05904273532730131]	0.094447	Non-significant	0.423782
CALB1	Main	-0.0402987	[-0.5458886137683953, 0.4652911270665202]	0.875858	Non-significant	0.970301
CALB1	Interaction	0.152179	[-0.42544929247755947, 0.7298066799818976]	0.605602	Non-significant	0.873585
MRPL38	Main	-0.241069	[-1.0509413822060698, 0.5688026520114432]	0.559617	Non-significant	0.8488
MRPL38	Interaction	0.32566	[-0.5172100115164174, 1.1685297681333298]	0.448887	Non-significant	0.791827
MAVS	Main	-0.620296	[-1.3846032748008816, 0.14401062736429582]	0.111684	Non-significant	0.458093
MAVS	Interaction	0.0109588	[-0.7971228532465512, 0.8190403605330393]	0.978795	Non-significant	0.995876
ZC3H18	Main	-0.291034	[-0.6848485669436304, 0.10278017882604773]	0.147494	Non-significant	0.51499
ZC3H18	Interaction	-0.0612853	[-0.6179769205501944, 0.4954062216135524]	0.829167	Non-significant	0.959142
ITGAV	Main	-0.541825	[-0.8979764064581583, -0.18567445936450472]	0.00286592	Stronger in Lysis	0.0488957
ITGAV	Interaction	0.488863	[0.009957715779369214, 0.9677677191604624]	0.0454229	Stronger in Lysis	0.304634
COX6B1	Main	0.467086	[-0.38320880676839175, 1.3173802621305097]	0.281636	Non-significant	0.675659
COX6B1	Interaction	-0.391762	[-1.2064427967720173, 0.42291886128611383]	0.345935	Non-significant	0.730067
CWC15	Main	-0.176818	[-0.5781151674485558, 0.22447991788288696]	0.387814	Non-significant	0.756373
CWC15	Interaction	0.245674	[-0.3939936469173218, 0.8853411842066352]	0.451598	Non-significant	0.79287
PGLYRP2	Main	0.505284	[-0.25362424262677075, 1.2641913881750908]	0.191909	Only in RIPA	0.575879
PGLYRP2	Interaction	-3.55657	[-4.392513842788098, -2.720627187389648]	7.50589e-17	Only in RIPA	1.90087e-14
IQGAP2	Main	1.62391	[0.7448198790463008, 2.5029921609324273]	0.000293949	Stronger in Lysis	0.00853822
IQGAP2	Interaction	-2.1295	[-3.115843472448417, -1.143149243751196]	2.32129e-05	Stronger in Lysis	0.000964705
ARL8B	Main	0.898694	[-0.8165504416187178, 2.613938017621334]	0.304461	Non-significant	0.690834
ARL8B	Interaction	-0.622957	[-2.4785274327165183, 1.2326141899040257]	0.510536	Non-significant	0.826264
RPL27	Main	-0.407065	[-1.171464625770592, 0.35733436949517494]	0.296607	Non-significant	0.686575
RPL27	Interaction	0.772529	[-0.21829814179051032, 1.7633552229611167]	0.126476	Non-significant	0.484387
CDK5RAP3	Main	0.390908	[-0.23702380502209341, 1.0188402232781228]	0.222411	Non-significant	0.616001
CDK5RAP3	Interaction	-0.366821	[-0.9322620905973187, 0.19861987186750024]	0.203552	Non-significant	0.592098
PROM1	Main	0.663016	[-0.5746084771990129, 1.9006403962061214]	0.293725	Non-significant	0.684511
PROM1	Interaction	-0.645056	[-1.8271720701519216, 0.5370599113986496]	0.284839	Non-significant	0.678324
MOB1B	Main	-0.453475	[-1.360952100780289, 0.45400162580195813]	0.327376	Non-significant	0.714916
MOB1B	Interaction	0.686088	[-0.346703242754404, 1.7188790778687308]	0.192912	Non-significant	0.577098
IGBP1	Main	0.440115	[-0.18941937750940657, 1.0696494718045273]	0.170614	Non-significant	0.55042
IGBP1	Interaction	-0.326406	[-0.9064821102738968, 0.2536704480552542]	0.270087	Non-significant	0.662493
PCYT2	Main	-0.387545	[-1.1123757473018039, 0.3372847740680632]	0.294668	Non-significant	0.684827
PCYT2	Interaction	-0.015636	[-0.9117332372099684, 0.8804612203494465]	0.972718	Non-significant	0.994061
STUB1	Main	-0.951509	[-1.924972750404562, 0.021954878049294857]	0.0553956	Non-significant	0.334022
STUB1	Interaction	0.825113	[-0.2705508891896753, 1.9207761340322698]	0.139946	Non-significant	0.502284
HSP90B1	Main	0.211731	[-0.12970625056020016, 0.5531685164266762]	0.224211	Non-significant	0.617227
HSP90B1	Interaction	-0.108359	[-0.5462059101386627, 0.3294886950190685]	0.627639	Non-significant	0.883748
DAZAP1	Main	0.0403092	[-0.4692690734407915, 0.5498874033206474]	0.876791	Non-significant	0.970301
DAZAP1	Interaction	-0.0648897	[-0.7510719736927642, 0.6212926245890134]	0.852957	Non-significant	0.965684
OTUD6B	Main	0.105676	[-1.3875227286289074, 1.5988738209203046]	0.88968	Non-significant	0.974389
OTUD6B	Interaction	0.404621	[-1.491134164947102, 2.300375435699849]	0.675709	Non-significant	0.90292
SUMO1	Main	-0.113836	[-0.6928194821350727, 0.4651471990377364]	0.699974	Non-significant	0.913665
SUMO1	Interaction	0.274018	[-0.7946471816142804, 1.342683160445993]	0.615276	Non-significant	0.877656
TRNT1	Main	0.983104	[0.056432357632907215, 1.909776487962871]	0.0375878	Similar across buffers	0.274498
TRNT1	Interaction	-0.866098	[-2.92919786161797, 1.197002216812634]	0.410621	Similar across buffers	0.766922
NDP	Main	0.850227	[-0.3304719545493271, 2.030925094746455]	0.158133	Non-significant	0.532094
ANTXR1	Main	-1.07126	[-1.971575938044322, -0.17094354858343164]	0.0196952	Similar across buffers	0.188442
ANTXR1	Interaction	0.414932	[-0.4711637583049452, 1.301028084031816]	0.358728	Similar across buffers	0.737288
HSD17B2	Main	-0.394549	[-0.9045210463922999, 0.11542358347436127]	0.129429	Non-significant	0.488552
HSD17B2	Interaction	0.630122	[-0.19833209518460282, 1.4585754373219786]	0.136028	Non-significant	0.497093
ECSIT	Main	0.337968	[-0.860563998486606, 1.5365002163861294]	0.580482	Non-significant	0.861412
ECSIT	Interaction	-0.0976263	[-1.237008913497428, 1.0417562209686209]	0.866633	Non-significant	0.968449
MARCHF5	Main	-0.190384	[-1.4715321225920994, 1.0907639000291631]	0.770853	Non-significant	0.941521
MARCHF5	Interaction	-0.0997577	[-1.4815988563428375, 1.282083416532266]	0.88748	Non-significant	0.973976
HMGN4	Main	-1.85495	[-4.966512940349743, 1.256608303409861]	0.242633	Non-significant	0.635316
AHSA1	Main	0.0706094	[-1.2562936651301175, 1.3975125506161907]	0.916934	Non-significant	0.980326
AHSA1	Interaction	-0.136038	[-1.497588511113453, 1.2255133563923926]	0.844745	Non-significant	0.963659
RELCH	Main	0.0146268	[-0.42094097121897406, 0.45019451557953544]	0.947523	Non-significant	0.987945
RELCH	Interaction	0.344872	[-0.5587121028114763, 1.2484566800022354]	0.454423	Non-significant	0.79391
FABP6	Main	-0.921121	[-2.5320869029282784, 0.6898454560098561]	0.262428	Non-significant	0.655382
FABP6	Interaction	2.55629	[-0.20331198268328254, 5.315884630076815]	0.0694372	Non-significant	0.368996
LYNX1	Main	0.0669729	[-0.5711854997266885, 0.7051312592480203]	0.837031	Non-significant	0.961454
BAX	Main	-0.525808	[-1.0024843184447392, -0.04913209571078042]	0.0306196	Stronger in RIPA	0.247893
BAX	Interaction	1.6352	[0.6129960189693091, 2.6573982047708453]	0.00171667	Stronger in RIPA	0.0335226
PDS5B	Main	-0.00559459	[-0.9557786044838349, 0.9445894293153004]	0.990793	Non-significant	0.997869
PDS5B	Interaction	-0.797122	[-1.8174766708494228, 0.22323319484095283]	0.125729	Non-significant	0.482666
SYVN1	Main	-1.40541	[-2.732755224660131, -0.07806483425401645]	0.0379648	Similar across buffers	0.276101
SYVN1	Interaction	0.714926	[-0.8014583390945765, 2.2313110015440714]	0.355455	Similar across buffers	0.73467
FAS	Main	-0.350002	[-1.4810438461573954, 0.7810391947177]	0.544174	Non-significant	0.840798
FAS	Interaction	0.658929	[-1.0830122348162154, 2.4008700776356457]	0.45845	Non-significant	0.79391
C6	Main	-0.599909	[-1.706523385874283, 0.5067056949222533]	0.288	Non-significant	0.680096
C6	Interaction	0.19804	[-2.027355451051905, 2.423436358747109]	0.861536	Non-significant	0.966908
SF3B6	Main	-0.534344	[-1.7300860133897422, 0.6613982633250798]	0.38111	Non-significant	0.752246
SF3B6	Interaction	0.846014	[-0.3134764381060815, 2.0055050336510556]	0.152696	Non-significant	0.52412
FKBP15	Main	-0.130945	[-2.378525142480267, 2.116635242271442]	0.909089	Non-significant	0.979037
FKBP15	Interaction	-1.89586	[-4.638489864827303, 0.8467654246408562]	0.175469	Non-significant	0.556119
BRI3BP	Main	-1.50698	[-2.534255902251306, -0.47970250074762566]	0.00403773	Stronger in Lysis	0.0644129
BRI3BP	Interaction	1.53476	[0.3164099954362747, 2.7531184690769708]	0.0135502	Stronger in Lysis	0.149606
PPP3R1	Main	0.473655	[-0.15650154287082713, 1.1038117492400572]	0.140697	Non-significant	0.503626
PPP3R1	Interaction	-0.530504	[-1.178518377863206, 0.1175104192359091]	0.108594	Non-significant	0.452524
ACADVL	Main	-0.304928	[-0.5721321283327265, -0.03772478521778849]	0.0253073	Similar across buffers	0.219819
ACADVL	Interaction	-0.0438119	[-0.38939336783782774, 0.30176947071573]	0.803764	Similar across buffers	0.953012
PPAT	Main	-0.0667324	[-0.6817296595354244, 0.5482648307382533]	0.831582	Non-significant	0.959142
PPAT	Interaction	-0.114599	[-0.6173850698942641, 0.38818741096637976]	0.65507	Non-significant	0.892071
FOLH1	Main	0.540854	[-0.3218738001735576, 1.4035810621263471]	0.219175	Non-significant	0.611301
FOLH1	Interaction	-0.138926	[-1.2723610182393674, 0.9945095699987543]	0.810149	Non-significant	0.95451
CHCHD6	Main	-0.465151	[-1.0615842047264976, 0.13128199532147472]	0.126375	Only in RIPA	0.48423
CHCHD6	Interaction	1.01672	[0.238778842677431, 1.7946519399650205]	0.0104205	Only in RIPA	0.127758
CD59	Main	-1.1071	[-2.2639098752903277, 0.049709549354609806]	0.0606907	Non-significant	0.348423
CD59	Interaction	0.774108	[-0.8015455838152499, 2.3497612591304335]	0.335589	Non-significant	0.72114
NPC2	Main	-0.596184	[-1.380720598494635, 0.18835187205121706]	0.136378	Non-significant	0.497455
NPC2	Interaction	0.659526	[-0.1219059817131315, 1.440957807683589]	0.0980863	Non-significant	0.430136
NDUFAF2	Main	-0.292349	[-0.9361347639612143, 0.35143742956837265]	0.373447	Non-significant	0.748241
NDUFAF2	Interaction	0.465212	[-0.3104246079064219, 1.2408476206529953]	0.239775	Non-significant	0.633564
H1_2	Main	0.252555	[-0.42281786657467485, 0.927927249874331]	0.463604	Non-significant	0.796997
H1_2	Interaction	0.226043	[-0.36198411912988904, 0.8140694902527302]	0.451193	Non-significant	0.79287
PRPS2	Main	0.0176022	[-0.7018690461903224, 0.737073526460874]	0.961755	Non-significant	0.99174
PRPS2	Interaction	0.114703	[-0.5183752945625433, 0.7477810960309199]	0.722506	Non-significant	0.92524
RABL6	Main	0.427602	[0.04325157981419547, 0.8119522877485776]	0.0292188	Similar across buffers	0.241129
RABL6	Interaction	-0.34219	[-0.8840191861683261, 0.19963885531083603]	0.215787	Similar across buffers	0.607201
GRIA3	Main	-0.714009	[-1.5329873586949856, 0.10496888816921979]	0.0874965	Only in Lysis	0.41363
GRIA3	Interaction	0.859215	[0.05670865427383265, 1.661722120855291]	0.0358642	Only in Lysis	0.268525
PPP1R11	Main	0.153368	[-0.7941873656335656, 1.1009233239304397]	0.751067	Non-significant	0.934617
PPP1R11	Interaction	0.442799	[-0.46170839232126953, 1.3473073687618704]	0.337309	Non-significant	0.721641
CACNA2D1	Main	0.586252	[0.07849399876397112, 1.0940101235300261]	0.0236386	Similar across buffers	0.210051
CACNA2D1	Interaction	-0.415676	[-0.9491121885526299, 0.11776041666434828]	0.12669	Similar across buffers	0.484747
NDUFB7	Main	0.703131	[-0.42943703608387473, 1.8356994032559792]	0.223679	Non-significant	0.617194
NDUFB7	Interaction	-0.886024	[-2.0373900579375475, 0.2653417801146972]	0.131484	Non-significant	0.491943
HPCAL4	Main	0.521061	[-0.17869815286217705, 1.2208194325008894]	0.144442	Non-significant	0.509161
HPCAL4	Interaction	-0.791766	[-1.6738230689629012, 0.09029127733828468]	0.0785209	Non-significant	0.392072
RNF170	Main	0.715018	[0.02823883854772047, 1.4017976455340344]	0.0412952	Similar across buffers	0.288249
RNF170	Interaction	-0.751879	[-1.7428740634060291, 0.2391168597029416]	0.137003	Similar across buffers	0.498332
SDK2	Main	0.629529	[-0.7921237608447131, 2.0511810391714254]	0.385449	Non-significant	0.755606
SLC41A3	Main	-1.56631	[-4.1842555365347325, 1.0516367593737839]	0.24094	Only in Lysis	0.633954
SLC41A3	Interaction	2.97727	[0.782772383091277, 5.17176824154892]	0.00783547	Only in Lysis	0.104714
WDR82	Main	-0.115772	[-1.1487377752607342, 0.917192895528744]	0.826129	Non-significant	0.958464
WDR82	Interaction	0.504038	[-0.5484974479818817, 1.5565741946560427]	0.347943	Non-significant	0.731446
OSBP2	Main	0.737475	[-0.4160789066671957, 1.8910294518418018]	0.210199	Non-significant	0.601077
OSBP2	Interaction	-0.52031	[-1.7241743831556704, 0.6835539336638438]	0.396941	Non-significant	0.759312
SLC6A20	Main	-0.624887	[-1.599516954924296, 0.3497424611971851]	0.208885	Non-significant	0.599859
SLC6A20	Interaction	0.284	[-0.8285608067540217, 1.3965615922741952]	0.616854	Non-significant	0.878703
VSNL1	Main	-0.134024	[-0.6285740607168429, 0.3605253954967427]	0.595311	Non-significant	0.868361
VSNL1	Interaction	0.109845	[-0.6816712997627373, 0.9013610460703453]	0.785622	Non-significant	0.946831
PSME1	Main	-0.487854	[-1.2483301392941595, 0.2726225742123797]	0.208631	Non-significant	0.599746
PSME1	Interaction	0.399291	[-0.505448295257416, 1.3040312102451341]	0.387041	Non-significant	0.756373
FAM169A	Main	0.0515237	[-0.3526642453643474, 0.4557116911881314]	0.802707	Non-significant	0.953012
FAM169A	Interaction	-0.0686988	[-0.5169670764738118, 0.379569459169805]	0.763893	Non-significant	0.938616
MRPL41	Main	-0.183525	[-1.6258266643723922, 1.2587766822061366]	0.803055	Non-significant	0.953012
MRPL41	Interaction	-0.0642988	[-1.9108607929262076, 1.7822632191375158]	0.945589	Non-significant	0.98703
MYCBP	Main	-0.461395	[-1.9266750257956056, 1.0038856427134455]	0.537127	Non-significant	0.837575
MYCBP	Interaction	0.121847	[-1.4251204821810628, 1.6688136463813583]	0.877313	Non-significant	0.970303
AAMP	Main	-1.51349	[-2.34097797013484, -0.6859986529433156]	0.00033734	Similar across buffers	0.00966009
AAMP	Interaction	0.914144	[-0.17456630066635848, 2.0028549194452343]	0.0998258	Similar across buffers	0.433541
SEPTIN3	Main	0.623501	[0.11392672562846728, 1.1330756208679567]	0.0164778	Stronger in Lysis	0.168819
SEPTIN3	Interaction	-0.633595	[-1.2430045657861555, -0.02418545572035158]	0.0415751	Stronger in Lysis	0.288958
BET1L	Main	0.819779	[-0.40819727212904844, 2.047756129127032]	0.190723	Non-significant	0.574639
BET1L	Interaction	-1.44288	[-3.414972938103497, 0.5292188442853121]	0.151572	Non-significant	0.522475
TPSAB1	Main	0.987194	[-1.0680789985677892, 3.0424675547899698]	0.346492	Non-significant	0.730488
CTSH	Main	0.484972	[-0.45797020497608687, 1.4279132450422392]	0.313433	Non-significant	0.700514
CTSH	Interaction	-0.326067	[-1.2141762456867409, 0.5620432220715903]	0.471775	Non-significant	0.802548
TMX3	Main	0.0478953	[-0.7046801449786358, 0.8004707619520696]	0.900733	Non-significant	0.977161
TMX3	Interaction	-0.084718	[-0.9524841355465363, 0.7830481802384264]	0.848254	Non-significant	0.963659
ARSD	Main	-0.183907	[-1.0331095254703457, 0.665295801736034]	0.671232	Non-significant	0.900756
XRCC1	Main	-0.244958	[-0.920029523139401, 0.43011314083690955]	0.476962	Non-significant	0.804978
XRCC1	Interaction	-0.189193	[-1.3847822276005104, 1.0063971230124205]	0.756448	Non-significant	0.93771
DGLUCY	Main	-0.289369	[-1.182481462295884, 0.6037435811887537]	0.525409	Non-significant	0.833158
DGLUCY	Interaction	-0.872993	[-1.88231210228998, 0.13632532832201316]	0.0900303	Non-significant	0.417769
ACAD9	Main	0.217567	[-0.1630073019317215, 0.5981413626847334]	0.262512	Non-significant	0.65539
ACAD9	Interaction	0.455864	[-0.09086797361410148, 1.0025963035791232]	0.102214	Non-significant	0.438044
SLC5A6	Main	0.289485	[-0.41487607066686005, 0.9938453314561694]	0.420517	Non-significant	0.774843
RPL4	Main	-0.307884	[-0.9646964640438846, 0.3489288031549502]	0.358231	Non-significant	0.737126
RPL4	Interaction	0.35367	[-0.2421359173758012, 0.9494768323752586]	0.244653	Non-significant	0.636232
CLPTM1	Main	0.127709	[-0.20995827726853103, 0.46537630318211387]	0.458525	Non-significant	0.79391
CLPTM1	Interaction	-0.519227	[-1.0422465524566165, 0.003792819784276591]	0.0516847	Non-significant	0.326209
ARR3	Main	0.178928	[-0.45228424898393904, 0.8101403881249788]	0.578494	Non-significant	0.860205
ARR3	Interaction	-0.167077	[-0.7325402567804719, 0.39838573388178944]	0.562515	Non-significant	0.851124
RPS2	Main	-0.478635	[-1.1374144087555216, 0.18014418513978436]	0.154444	Non-significant	0.527034
RPS2	Interaction	0.330439	[-0.34448427890350136, 1.005362784783385]	0.337262	Non-significant	0.721641
GGT5	Main	-0.747657	[-2.2147078318529303, 0.7193935433316114]	0.317862	Non-significant	0.705453
GGT5	Interaction	1.12357	[-0.4073359153933278, 2.654471325846071]	0.150302	Non-significant	0.520358
RPS12	Main	-0.0466596	[-0.6244360111964463, 0.5311167370904891]	0.874235	Non-significant	0.970255
RPS12	Interaction	-0.141153	[-0.6599450452730818, 0.37763862374309054]	0.593848	Non-significant	0.868045
TPD52L2	Main	-0.211949	[-0.6280586300369447, 0.2041596608105971]	0.31812	Non-significant	0.705731
TPD52L2	Interaction	0.343982	[-0.37647068090131797, 1.0644348830977415]	0.349381	Non-significant	0.731448
CHMP3	Main	-0.320153	[-1.2263503998735956, 0.5860437501378865]	0.48866	Non-significant	0.812661
CHMP3	Interaction	0.25524	[-0.6959464676382622, 1.2064263659350032]	0.598934	Non-significant	0.870737
MRPL44	Main	-1.10004	[-2.661918353552601, 0.46183484159858823]	0.167458	Non-significant	0.546139
MRPL44	Interaction	2.25852	[-0.06844690672297338, 4.585491838491572]	0.0571303	Non-significant	0.337676
TBCC	Main	1.26281	[0.1751174854382953, 2.3504961489002083]	0.0228749	Similar across buffers	0.205976
TBCC	Interaction	-1.14591	[-2.648749779273337, 0.3569271969677732]	0.135053	Similar across buffers	0.496359
PLIN1	Main	0.251345	[-0.6325850830406157, 1.135275643796912]	0.577312	Non-significant	0.859643
PLIN1	Interaction	0.0548771	[-0.8125379449236264, 0.9222922099445469]	0.901317	Non-significant	0.977161
SDHAF2	Main	0.130109	[-0.6820805392923549, 0.9422984933678028]	0.753538	Only in RIPA	0.935746
SDHAF2	Interaction	-2.11498	[-3.3528888120323304, -0.8770756177221288]	0.000812127	Only in RIPA	0.0195877
FUNDC2	Main	0.325775	[-0.297631163528246, 0.9491815542323208]	0.30573	Non-significant	0.692332
FUNDC2	Interaction	-0.175776	[-0.7587601453476448, 0.4072082396741151]	0.554554	Non-significant	0.845651
OPN1MW	Main	-0.316199	[-1.3952972937444388, 0.7628999923694457]	0.565758	Non-significant	0.852516
OPN1MW	Interaction	0.103958	[-1.0099325893143427, 1.217848993336922]	0.85486	Non-significant	0.965745
CAT	Main	-0.170828	[-0.729740715682046, 0.38808533332346473]	0.54914	Only in RIPA	0.844126
CAT	Interaction	1.14035	[0.21926998510574092, 2.061421225209985]	0.0152431	Only in RIPA	0.16028
TCEAL4	Main	-0.226296	[-0.8199412678299346, 0.36734939780551057]	0.454983	Non-significant	0.79391
TCEAL4	Interaction	-0.498356	[-1.2172743814665339, 0.22056312612559165]	0.174257	Non-significant	0.555321
NDUFA3	Main	-0.50304	[-2.2529775226705167, 1.2468977758244861]	0.573153	Non-significant	0.857085
NDUFA3	Interaction	0.472563	[-1.3893342811616243, 2.3344606029705623]	0.61887	Non-significant	0.879333
EXOG	Main	0.150265	[-1.0645959589823617, 1.365126582821805]	0.80845	Non-significant	0.954413
EXOG	Interaction	-0.590458	[-1.985818699443297, 0.8049033292799457]	0.406893	Non-significant	0.763597
TRMT5	Main	-2.28663	[-3.4063426559249828, -1.1669085028091835]	6.26681e-05	Stronger in Lysis	0.00231901
TRMT5	Interaction	1.94104	[0.6566726817235111, 3.225398534139541]	0.00305588	Stronger in Lysis	0.0509892
NPEPPS	Main	0.162657	[-0.2061084922641993, 0.5314218536859516]	0.387308	Non-significant	0.756373
NPEPPS	Interaction	-0.185501	[-0.6162799829036218, 0.2452777672181447]	0.398672	Non-significant	0.760705
GALK1	Main	0.0984954	[-0.13084969571709654, 0.32784046284987983]	0.399937	Non-significant	0.760992
GALK1	Interaction	-0.255634	[-0.6069696709689574, 0.09570225792077514]	0.153846	Non-significant	0.525617
REXO2	Main	-0.0817232	[-1.5361137644830447, 1.3726673344146287]	0.912305	Only in RIPA	0.979089
REXO2	Interaction	-2.20038	[-3.77640618293397, -0.6243443541668645]	0.00621148	Only in RIPA	0.0889362
DCTPP1	Main	1.9526	[1.4490018655429182, 2.4561966461518936]	2.9757e-14	Stronger in Lysis	5.2424e-12
DCTPP1	Interaction	-1.87686	[-2.440473303504926, -1.3132380010709186]	6.72296e-11	Stronger in Lysis	7.56707e-09
STARD9	Main	-0.0435501	[-0.6622700302427856, 0.5751697903195273]	0.890274	Non-significant	0.974444
STARD9	Interaction	-0.305044	[-1.6604618648948044, 1.0503729124265697]	0.65914	Non-significant	0.895036
HNRNPF	Main	0.0562367	[-0.28381733206512005, 0.39629078447718047]	0.745839	Non-significant	0.931691
HNRNPF	Interaction	-0.0134784	[-0.5390465518621805, 0.5120896531577392]	0.959912	Non-significant	0.991614
ARVCF	Main	-0.528954	[-1.090959614791541, 0.03305070736669069]	0.065081	Non-significant	0.356968
ARVCF	Interaction	0.600714	[-0.27611646364803377, 1.4775444859662843]	0.179348	Non-significant	0.562177
HMGN5	Main	-1.29762	[-2.453383310599812, -0.14186310565361127]	0.0277687	Similar across buffers	0.232958
HMGN5	Interaction	0.877653	[-0.40394812342634556, 2.159253188836149]	0.17953	Similar across buffers	0.562177
RCOR3	Main	0.440064	[-1.3403174028557585, 2.2204449008282774]	0.628065	Non-significant	0.883748
RCOR3	Interaction	0.351409	[-1.6196940931413277, 2.3225120719447787]	0.726772	Non-significant	0.927268
TUBA4A	Main	-0.381507	[-1.070631216308694, 0.30761636913478246]	0.277895	Non-significant	0.671255
TUBA4A	Interaction	0.495485	[-0.016003877815981615, 1.006973227695075]	0.057612	Non-significant	0.339308
BPGM	Main	-0.0392853	[-0.913106104502719, 0.8345354370656558]	0.929784	Only in RIPA	0.982488
BPGM	Interaction	2.27254	[1.0437350359304634, 3.501342119926233]	0.000289252	Only in RIPA	0.00846245
DDRGK1	Main	0.0436977	[-0.7611837478966703, 0.8485792403252812]	0.915258	Non-significant	0.979583
DDRGK1	Interaction	-0.156176	[-1.0396281952702662, 0.7272763400413607]	0.728981	Non-significant	0.927324
ME2	Main	-0.145561	[-1.0494252857294293, 0.758302753890677]	0.752276	Non-significant	0.935263
ME2	Interaction	-0.0849468	[-0.6140978550237617, 0.4442042044938304]	0.753034	Non-significant	0.935263
OSGEP	Main	0.641061	[-0.06448104630392348, 1.3466037545979161]	0.0749388	Non-significant	0.382202
OSGEP	Interaction	-0.764298	[-1.6245047800763661, 0.09590841088879909]	0.0816067	Non-significant	0.401299
PSMA7	Main	-0.73607	[-1.4168590954673206, -0.055281225582357596]	0.0340806	Similar across buffers	0.261049
PSMA7	Interaction	0.404937	[-0.19560328253029158, 1.0054782122336459]	0.186308	Similar across buffers	0.569536
HYOU1	Main	0.294058	[-0.012692289935760326, 0.6008076365661893]	0.0602626	Non-significant	0.348089
HYOU1	Interaction	-0.3623	[-0.769792850238959, 0.04519345900083943]	0.0814049	Non-significant	0.40055
MT1F	Main	0.862222	[-0.26257867462834206, 1.9870220101163718]	0.132988	Non-significant	0.494456
MT1F	Interaction	-0.684159	[-1.6933982336241775, 0.3250812274992473]	0.183964	Non-significant	0.566264
CYP51A1	Main	-0.686925	[-1.660142656250046, 0.2862921899279385]	0.166542	Non-significant	0.545349
CRYL1	Main	0.0138942	[-0.3178818991298435, 0.34567027184295845]	0.934583	Non-significant	0.983363
CRYL1	Interaction	-0.238049	[-0.6243419181285246, 0.14824401425275943]	0.227121	Non-significant	0.619311
WASHC3	Main	-0.684457	[-1.3973674099626732, 0.028453150490080792]	0.0598714	Non-significant	0.347314
WASHC3	Interaction	0.577102	[-0.23864585837322283, 1.3928490520996943]	0.16557	Non-significant	0.544333
PGRMC2	Main	-0.160672	[-0.6914676487271634, 0.3701229634622907]	0.552992	Non-significant	0.845582
PGRMC2	Interaction	0.0647284	[-0.4973184231861356, 0.626775251238312]	0.821419	Non-significant	0.957591
HIGD1A	Main	0.866164	[-0.3096694729102144, 2.0419977046257114]	0.1488	Only in RIPA	0.517541
HIGD1A	Interaction	-1.73723	[-2.841590881088327, -0.6328593139286285]	0.00204839	Only in RIPA	0.0390591
PRDX5	Main	0.0922399	[-0.4209680233361305, 0.6054478388135857]	0.724637	Non-significant	0.926007
PRDX5	Interaction	-0.0258556	[-0.6569274761692245, 0.6052162786173723]	0.935997	Non-significant	0.983684
MAN1C1	Main	0.328221	[-0.2594357709997262, 0.9158775263237573]	0.273653	Non-significant	0.666655
SEC16A	Main	0.160792	[-0.2618746119594693, 0.5834585072550886]	0.4559	Non-significant	0.79391
SEC16A	Interaction	-0.107046	[-0.5998027236027006, 0.3857103263274423]	0.670267	Non-significant	0.90039
PPA2	Main	-0.0936701	[-0.588190017493869, 0.4008499174018673]	0.710452	Non-significant	0.918995
PPA2	Interaction	-0.314113	[-0.9457648310996676, 0.31753822599665327]	0.329725	Non-significant	0.71715
NDUFC2	Main	0.131502	[-0.9024368350075413, 1.16544086098818]	0.803145	Non-significant	0.953012
NDUFC2	Interaction	-0.563673	[-1.734979160042073, 0.6076336274814301]	0.345578	Non-significant	0.730067
TSG101	Main	0.0890725	[-1.1167049361134913, 1.2948499143202377]	0.88488	Non-significant	0.972654
TSG101	Interaction	0.0849979	[-1.2558207068035057, 1.4258166053806598]	0.90112	Non-significant	0.977161
LACTB	Main	0.131087	[-1.4918057818710129, 1.7539805904715495]	0.874209	Non-significant	0.970255
LACTB	Interaction	0.447563	[-1.377558418875095, 2.2726847442656077]	0.63078	Non-significant	0.885627
GMPR2	Main	-0.171571	[-0.5134064403349544, 0.17026380275134323]	0.325248	Non-significant	0.712766
GMPR2	Interaction	0.203908	[-0.3044731392884863, 0.7122887529291932]	0.431793	Non-significant	0.78291
GRK7	Main	-0.0819162	[-1.0711915905055993, 0.9073591671759875]	0.871075	Non-significant	0.970071
PSMD6	Main	-0.727579	[-1.4226794194027694, -0.03247823049944243]	0.0402142	Similar across buffers	0.285123
PSMD6	Interaction	0.739158	[-0.015378041278180321, 1.4936946001396194]	0.0548556	Similar across buffers	0.334022
SMC3	Main	-0.176821	[-0.5994708683481842, 0.2458283417421009]	0.412229	Non-significant	0.767624
SMC3	Interaction	-0.803036	[-1.6134905570563127, 0.007418191772536109]	0.0521342	Non-significant	0.327587
MIF	Main	0.308067	[-0.301635530548312, 0.9177698078832122]	0.322018	Non-significant	0.710104
MIF	Interaction	-0.593635	[-1.2680651321451386, 0.0807943067609973]	0.0844973	Non-significant	0.407551
NPTX1	Main	0.111985	[-0.554991617317324, 0.7789609307943258]	0.742098	Only in RIPA	0.93009
NPTX1	Interaction	1.03202	[0.06038952355049587, 2.003646809951311]	0.0373624	Only in RIPA	0.273766
SLC1A3	Main	-0.108649	[-0.8082484587008323, 0.5909499157555584]	0.760833	Non-significant	0.938285
SLC1A3	Interaction	0.35943	[-0.49757365019495403, 1.216434645760133]	0.411068	Non-significant	0.767403
RIDA	Main	-0.241468	[-0.7705459515793225, 0.2876104514742867]	0.371047	Non-significant	0.745717
RIDA	Interaction	0.164257	[-0.4257511918431775, 0.7542649411398903]	0.585307	Non-significant	0.864624
NNT	Main	0.295651	[0.03389447740551643, 0.557407722344825]	0.0268455	Similar across buffers	0.227151
NNT	Interaction	-0.141585	[-0.6732180334647019, 0.3900487343967459]	0.601686	Similar across buffers	0.871805
TM9SF3	Main	1.25136	[0.4468254288857172, 2.0558886563157404]	0.00229987	Stronger in Lysis	0.0423594
TM9SF3	Interaction	-1.33528	[-2.3071495165484452, -0.36340773495048906]	0.00708451	Stronger in Lysis	0.0979742
LRP2	Main	-0.30159	[-0.881792137428121, 0.2786118884389707]	0.308301	Non-significant	0.69482
LRP2	Interaction	0.289564	[-0.3214363287286813, 0.9005643740456484]	0.352961	Non-significant	0.73375
SLC25A22	Main	0.017125	[-0.6133146768125118, 0.6475646739271862]	0.957541	Non-significant	0.990796
SLC25A22	Interaction	0.00198663	[-0.8172609324851035, 0.8212341887570067]	0.996208	Non-significant	0.998863
TMEM237	Main	-1.27957	[-1.9293660610408954, -0.6297771796086568]	0.000113596	Similar across buffers	0.00390077
TMEM237	Interaction	1.08582	[-0.09817817985250277, 2.269820142796034]	0.0722655	Similar across buffers	0.375892
LYPLA2	Main	-0.330617	[-0.9488698209573366, 0.2876349956036567]	0.294587	Only in RIPA	0.684827
LYPLA2	Interaction	0.762085	[0.00924163763310415, 1.5149284749076455]	0.0472532	Only in RIPA	0.311333
CPVL	Main	-0.202298	[-1.5551664671427852, 1.1505695510105012]	0.769461	Non-significant	0.94053
CPVL	Interaction	0.0687645	[-1.4590736325515665, 1.5966026520345438]	0.929707	Non-significant	0.982488
EIF1	Main	-0.290818	[-1.2287437477226348, 0.6471069848540976]	0.543375	Non-significant	0.840504
EIF1	Interaction	0.494179	[-0.561855180084143, 1.5502127938484351]	0.359049	Non-significant	0.737574
SUGP2	Main	-0.0130357	[-0.2701856844178861, 0.24411434092368417]	0.920855	Non-significant	0.980414
SUGP2	Interaction	0.195559	[-0.3623160802227735, 0.753433089883106]	0.492051	Non-significant	0.814741
ENPP4	Main	-0.341314	[-1.025594065227196, 0.34296596430060583]	0.328264	Non-significant	0.715443
ENPP4	Interaction	0.204295	[-0.5130969144258746, 0.9216878853186146]	0.576743	Non-significant	0.859595
SPART	Main	0.202845	[-0.33419485684170547, 0.7398851626143663]	0.45912	Only in RIPA	0.79391
SPART	Interaction	-0.572924	[-1.1452483953336376, -0.0006000595656676655]	0.0497603	Only in RIPA	0.318954
FSTL1	Main	-1.13185	[-2.650303723466855, 0.3866047305976368]	0.144029	Non-significant	0.508369
FSTL1	Interaction	0.283706	[-1.1806443981133325, 1.7480565170259497]	0.704148	Non-significant	0.916693
EMD	Main	0.169682	[-0.4447267233006864, 0.7840905453718652]	0.588311	Non-significant	0.86559
EMD	Interaction	0.297597	[-0.4001135039968212, 0.9953080926781966]	0.40316	Non-significant	0.761942
ACP2	Main	0.152312	[-0.1797359708611019, 0.4843598824789236]	0.368629	Non-significant	0.743808
ACP2	Interaction	-0.440682	[-0.8897644390667303, 0.008400781073281294]	0.0544424	Non-significant	0.334022
REEP6	Main	0.728111	[0.22236164758635146, 1.2338608828224575]	0.00477704	Stronger in Lysis	0.0726325
REEP6	Interaction	-0.719167	[-1.274619463787594, -0.1637140959421669]	0.0111602	Stronger in Lysis	0.13379
RNPEP	Main	-0.237935	[-0.67802451368624, 0.2021550555984903]	0.289301	Non-significant	0.681238
RNPEP	Interaction	-0.0845099	[-0.7120777101202703, 0.5430580067032905]	0.791831	Non-significant	0.948979
GMPR	Main	-0.897276	[-1.6470945189801105, -0.14745793001369456]	0.0190063	Similar across buffers	0.183803
GMPR	Interaction	0.855555	[-0.029967038767554577, 1.741076371846177]	0.0582733	Similar across buffers	0.341178
HNRNPH1	Main	0.319142	[-0.38438675008454903, 1.022670616521108]	0.37395	Non-significant	0.748241
HNRNPH1	Interaction	-0.568516	[-1.548959778652195, 0.41192857738878885]	0.255749	Non-significant	0.648519
RNASET2	Main	0.119301	[-0.32368311674537714, 0.5622856885389476]	0.597608	Non-significant	0.869483
RNASET2	Interaction	-0.206364	[-1.208062427269824, 0.7953348053147965]	0.686375	Non-significant	0.907292
HDGF	Main	-0.253533	[-0.6419938906605629, 0.1349276233123214]	0.20083	Non-significant	0.588479
HDGF	Interaction	0.0659071	[-0.35129130126102054, 0.48310556186574977]	0.756845	Non-significant	0.93771
STRN4	Main	0.0655373	[-0.4741251027647775, 0.6051997345494373]	0.811865	Only in RIPA	0.954815
STRN4	Interaction	-1.1199	[-1.8946875314825262, -0.34511591287830523]	0.00461136	Only in RIPA	0.0709117
GNA11	Main	-0.45329	[-1.6909973032146899, 0.7844182679801486]	0.472878	Non-significant	0.803544
GNA11	Interaction	0.649694	[-0.4346505080556492, 1.7340379900012883]	0.240263	Non-significant	0.633667
ALG11	Main	-0.551168	[-1.6882428164059688, 0.5859065141305613]	0.34209	Non-significant	0.727685
SV2A	Main	0.315965	[0.0491429015380348, 0.5827869571281566]	0.0202897	Similar across buffers	0.191633
SV2A	Interaction	-0.139383	[-0.8645035972778808, 0.5857366680267061]	0.706362	Similar across buffers	0.917722
LZTS3	Main	0.0350607	[-0.7074500241241861, 0.7775714880986382]	0.926263	Non-significant	0.982341
LZTS3	Interaction	1.01518	[-0.5818924915230903, 2.612250904912311]	0.212819	Non-significant	0.604706
PDIA3	Main	-0.35065	[-0.6892662305323404, -0.012033990905475078]	0.0423953	Similar across buffers	0.29315
PDIA3	Interaction	0.254876	[-0.02785702929990458, 0.5376081315202179]	0.0772529	Similar across buffers	0.389824
CALR	Main	0.101328	[-0.28960505996885144, 0.49226071637859437]	0.611444	Non-significant	0.875623
CALR	Interaction	-0.190987	[-0.752759519217326, 0.3707861741820728]	0.505199	Non-significant	0.82344
ABCA7	Main	-0.018331	[-1.1309028145754592, 1.0942407813434627]	0.974238	Non-significant	0.994361
ABCA7	Interaction	-0.916001	[-2.9541286200002896, 1.122126464878209]	0.378387	Non-significant	0.749961
SLC27A6	Main	0.198462	[-0.4025007836178298, 0.7994256850863843]	0.517464	Non-significant	0.82876
SLC27A6	Interaction	0.0138621	[-0.7565290527835263, 0.7842531831358318]	0.971867	Non-significant	0.994061
SLC22A8	Main	0.229792	[-0.7508070045521464, 1.210391422032606]	0.646022	Non-significant	0.889109
SLC22A8	Interaction	-0.51542	[-1.8426723672006924, 0.8118323211442271]	0.446583	Non-significant	0.790836
HBB	Main	0.863892	[0.071326270649123, 1.6564574829232628]	0.032651	Similar across buffers	0.254182
HBB	Interaction	-0.0660266	[-0.7166211759461609, 0.5845680260456743]	0.842333	Similar across buffers	0.963659
SLC4A4	Main	-0.361472	[-1.7459160571951444, 1.022971262863961]	0.608834	Non-significant	0.875555
SLC4A4	Interaction	0.618721	[-1.240708583201696, 2.4781503492637826]	0.514289	Non-significant	0.827211
PEF1	Main	1.23666	[-0.12654763695574056, 2.599874921129765]	0.0754007	Non-significant	0.38294
PEF1	Interaction	-1.23818	[-2.5521208667648274, 0.07576908369772584]	0.0647555	Non-significant	0.356265
RPSA	Main	-0.122742	[-0.694723318817158, 0.44923864429439436]	0.674053	Non-significant	0.902571
RPSA	Interaction	0.0837502	[-0.5992048549001349, 0.7667052519493761]	0.81006	Non-significant	0.95451
BLOC1S1	Main	3.1201	[1.0754544131046049, 5.164755327618874]	0.0027818	Stronger in Lysis	0.0476611
BLOC1S1	Interaction	-2.59428	[-4.835730277744691, -0.3528245385901525]	0.0233	Stronger in Lysis	0.208184
S100A16	Main	0.389563	[0.041692536459077556, 0.7374337181071774]	0.0281731	Stronger in RIPA	0.235134
S100A16	Interaction	-1.4251	[-2.207262615350474, -0.6429340072598807]	0.000355564	Stronger in RIPA	0.0100751
[truncated: 6,105 more rows]

## Sheet: S6.All_tests_brain
Protein	Effect	Beta	CI	P_value	Classification	FDR
ERBIN	Main	2.09138	[0.6831649352581664, 3.4995869737725807]	0.00360504	Similar across buffers	0.0384242
PMVK	Main	-0.00709326	[-1.2935293744074732, 1.2793428573989731]	0.991377	Non-significant	0.997752
SYPL1	Main	-0.314607	[-1.1498504698948573, 0.5206370904144046]	0.460363	Non-significant	0.709833
SSR1	Main	0.251342	[-0.42056484332227995, 0.9232480390783682]	0.463456	Non-significant	0.712349
APPL2	Main	-0.769423	[-1.063148384472576, -0.47569790369400083]	2.83359e-07	Similar across buffers	2.12574e-05
NDUFAF1	Main	-1.44316	[-2.370401745907947, -0.5159177080342422]	0.00228469	Similar across buffers	0.0276789
CBR4	Main	-0.525242	[-1.3600022005229195, 0.30951887184798954]	0.217489	Non-significant	0.490135
DAAM1	Main	-0.606519	[-1.3160121012768493, 0.10297424346084638]	0.0938363	Non-significant	0.311669
TNXB	Main	-0.45504	[-1.563381166626005, 0.6533005881420013]	0.421003	Non-significant	0.679492
SLC23A2	Main	0.362424	[-0.8639010504448147, 1.5887486815974285]	0.562427	Non-significant	0.78291
RPUSD2	Main	0.158273	[-0.7585419337727941, 1.0750886364310317]	0.735095	Non-significant	0.88479
CNN2	Main	-0.52249	[-1.3415084879894026, 0.2965293251014014]	0.211172	Non-significant	0.482155
GLCE	Main	0.0473871	[-0.45435390083446736, 0.5491280627523488]	0.853143	Non-significant	0.941329
VRK1	Main	0.275001	[-0.6910178855880917, 1.2410194790137916]	0.576877	Non-significant	0.793282
IL18	Main	1.31541	[-0.3017971165831759, 2.9326159087940917]	0.110891	Non-significant	0.341559
ITPR2	Main	0.489872	[0.010272995291060572, 0.9694710950273009]	0.0452905	Similar across buffers	0.20248
RCC1	Main	-0.531079	[-1.322945404959691, 0.26078815802101896]	0.188684	Non-significant	0.453236
BACE1	Main	0.713738	[-0.2882928219815022, 1.7157679911559014]	0.162695	Non-significant	0.419479
SRSF10	Main	-1.74733	[-3.1567964264040906, -0.33786976661199875]	0.0151073	Similar across buffers	0.100827
PVR	Main	-0.868039	[-2.0921361353911427, 0.3560584072845657]	0.164571	Non-significant	0.42212
HSD17B11	Main	0.282931	[-0.5206125832216475, 1.0864738084544334]	0.490125	Non-significant	0.732698
RBPMS	Main	0.313412	[-0.6723745773195499, 1.2991989598125002]	0.533197	Non-significant	0.763303
MRPL27	Main	0.529585	[-0.6175320594992987, 1.676701808859887]	0.365546	Non-significant	0.635469
CUTC	Main	-0.253078	[-1.2311241738429382, 0.7249675923833151]	0.612044	Non-significant	0.817335
CUTC	Interaction	0.838349	[-0.1790908243527647, 1.8557897884994174]	0.106317	Non-significant	0.33353
SERPIND1	Main	-1.21606	[-2.5104827307498487, 0.07837054704392776]	0.0655778	Non-significant	0.254711
FMN1	Main	-2.66014	[-6.268156133955579, 0.9478700664864359]	0.148442	Non-significant	0.401158
EYS	Main	0.564272	[-0.6348069320270968, 1.7633502039915354]	0.356354	Only in RIPA	0.627985
EYS	Interaction	-4.1273	[-4.942228195426535, -3.3123724472293756]	3.1935e-23	Only in RIPA	1.91659e-20
OS9	Main	-6.07139	[-7.263657027686158, -4.879128257580994]	1.85034e-23	Stronger in Lysis	1.20303e-20
OS9	Interaction	7.09196	[5.720827881367274, 8.463092358620996]	3.7624e-24	Stronger in Lysis	2.66857e-21
FXR2	Main	-1.08889	[-3.351339709880571, 1.1735601535186961]	0.345524	Non-significant	0.618029
HTRA1	Main	-3.02781	[-5.557009027820737, -0.4986096251376311]	0.0189581	Stronger in RIPA	0.117613
HTRA1	Interaction	6.92548	[3.7471677145463675, 10.103799401198764]	1.94843e-05	Stronger in RIPA	0.000830689
ERGIC3	Main	3.40221	[1.2997681580797131, 5.504651784860345]	0.00151576	Stronger in Lysis	0.0211474
ERGIC3	Interaction	-3.23426	[-5.671241653837493, -0.7972697643871531]	0.00929053	Stronger in Lysis	0.0738006
NDUFB2	Main	-0.0504294	[-1.1420632877930241, 1.0412045575275426]	0.927856	Non-significant	0.975971
FAHD2A	Main	-0.0330041	[-0.4278306387059793, 0.36182250270102295]	0.86986	Non-significant	0.949315
FAHD2A	Interaction	-0.0896119	[-0.9742392531455154, 0.7950154929057037]	0.842621	Non-significant	0.935819
COX7A2	Main	-1.56804	[-2.370611443759799, -0.7654778613027879]	0.000128481	Stronger in Lysis	0.00363191
COX7A2	Interaction	1.37734	[0.5392422514768949, 2.2154385118299125]	0.00127732	Stronger in Lysis	0.0185375
CD9	Main	0.343356	[-0.28079338900235973, 0.967504842385696]	0.280939	Non-significant	0.557165
CD9	Interaction	-0.329164	[-1.1177457683409675, 0.45941818771068144]	0.413293	Non-significant	0.672053
UQCRH	Main	-0.209022	[-0.6857628011386145, 0.26771969889597874]	0.390162	Non-significant	0.655762
UQCRH	Interaction	-0.00367493	[-0.34503234316050274, 0.33768248744123835]	0.983166	Non-significant	0.994419
P4HA1	Main	0.700161	[-0.9407241547096604, 2.3410454814016446]	0.40298	Non-significant	0.664525
P4HA1	Interaction	-0.5889	[-2.9760693222278407, 1.7982696394633042]	0.628733	Non-significant	0.824899
COX7C	Main	0.279493	[-1.690287808096477, 2.2492739457957835]	0.780935	Non-significant	0.905194
COX7C	Interaction	-1.06538	[-3.388196370199627, 1.2574351061542501]	0.368676	Non-significant	0.637473
CELSR2	Main	0.650564	[-0.513995928174854, 1.815123085494788]	0.273559	Non-significant	0.549795
CELSR2	Interaction	-0.114358	[-1.3892370334390292, 1.160521901107116]	0.860443	Non-significant	0.944454
PTPRS	Main	-0.59371	[-1.438648973163736, 0.25122863312603416]	0.16845	Non-significant	0.427149
PTPRS	Interaction	-0.188123	[-1.1352997251980363, 0.7590534269454396]	0.697071	Non-significant	0.863947
ATP1B1	Main	-0.103013	[-0.6167652927172198, 0.4107397715571641]	0.694324	Non-significant	0.862599
ATP1B1	Interaction	-0.033241	[-0.5438786863092759, 0.47739674089202255]	0.898475	Non-significant	0.963964
NDUFB3	Main	0.0274261	[-0.9215226561538397, 0.9763747575987445]	0.954827	Non-significant	0.985247
CD81	Main	0.936527	[0.05431175828456414, 1.8187428235906489]	0.0374682	Stronger in Lysis	0.179251
CD81	Interaction	-1.1631	[-2.220052416055969, -0.10614681350129995]	0.0310214	Stronger in Lysis	0.158604
TRAPPC4	Main	0.815152	[-0.3782727122679097, 2.0085768239284674]	0.18066	Non-significant	0.441399
TRAPPC4	Interaction	-1.07406	[-2.2021320601543835, 0.054008462355801035]	0.0620236	Non-significant	0.24664
CD200	Main	-0.710808	[-1.9459092400115605, 0.5242938910982085]	0.259333	Non-significant	0.537543
MRPL39	Main	-0.839458	[-1.6638353667625356, -0.015081250374448518]	0.0459535	Similar across buffers	0.204604
MRPL39	Interaction	0.0411069	[-1.253887849951949, 1.3361016384382558]	0.950392	Similar across buffers	0.983677
CAMKK2	Main	1.41002	[0.6004583580872804, 2.2195803793216013]	0.000640904	Stronger in Lysis	0.0115481
CAMKK2	Interaction	-1.05345	[-2.076519748993632, -0.030377186675276446]	0.0435746	Stronger in Lysis	0.197427
SRSF6	Main	0.820592	[-0.14762904290245138, 1.7888139123264517]	0.0966894	Non-significant	0.316564
SRSF6	Interaction	-0.578865	[-1.5454531081369085, 0.3877229441439133]	0.240486	Non-significant	0.517252
PHF5A	Main	-1.07257	[-2.0279287111013016, -0.11721096544303555]	0.0277766	Similar across buffers	0.148637
PHF5A	Interaction	0.822984	[-0.31889275344173895, 1.9648614026915483]	0.157772	Similar across buffers	0.412483
ATP6AP1	Main	-1.44564	[-2.9472646620054146, 0.05597671966310824]	0.0591736	Only in Lysis	0.239085
ATP6AP1	Interaction	1.35733	[0.13550846503282177, 2.5791567548960996]	0.0294554	Only in Lysis	0.153781
FSD1L	Main	0.0885675	[-0.3452242954269903, 0.5223593171317641]	0.689034	Non-significant	0.860258
FSD1L	Interaction	0.410225	[-0.7026248429591332, 1.5230738985158552]	0.469992	Non-significant	0.717448
APOO	Main	0.957964	[0.34733049156555473, 1.5685973923900822]	0.00210645	Stronger in Lysis	0.0261696
APOO	Interaction	-1.35865	[-2.6426033244654787, -0.0746881206379999]	0.0380816	Stronger in Lysis	0.18172
NDUFA5	Main	0.214227	[-1.396548365196926, 1.8250019585952193]	0.794349	Non-significant	0.913413
NDUFA5	Interaction	0.00555559	[-1.6907573924941772, 1.7018685740523485]	0.994878	Non-significant	0.998521
SCN2B	Main	0.437104	[-0.6824596020968976, 1.556666930656163]	0.444143	Non-significant	0.697365
SCN2B	Interaction	-0.763404	[-2.124783297980545, 0.5979745212584929]	0.271739	Non-significant	0.547891
CSNK2B	Main	0.0106294	[-0.42113679464546316, 0.442395635026943]	0.961516	Only in RIPA	0.987491
CSNK2B	Interaction	1.72161	[1.0700912993549498, 2.3731198665912947]	2.22909e-07	Only in RIPA	1.7567e-05
SNX6	Main	-0.602688	[-1.8881898580753962, 0.682813558636271]	0.358148	Only in RIPA	0.628774
SNX6	Interaction	1.97056	[0.7056544497650423, 3.2354671222240476]	0.00226286	Only in RIPA	0.0274998
CYBC1	Main	0.828369	[-0.47330767187328704, 2.1300459878083586]	0.21229	Non-significant	0.483163
MEAK7	Main	-0.279617	[-0.928837246591617, 0.36960343205893603]	0.398586	Non-significant	0.661296
MEAK7	Interaction	0.414664	[-0.37339482575534827, 1.2027228361447353]	0.302399	Non-significant	0.578569
TACO1	Main	-0.214791	[-1.061118200877488, 0.6315364511285443]	0.618891	Only in RIPA	0.820897
TACO1	Interaction	2.32352	[0.9801412004166212, 3.666889904387505]	0.000698987	Only in RIPA	0.0122551
CACNA1E	Main	-1.09007	[-2.3709393372774996, 0.19080631490515998]	0.0953165	Non-significant	0.314178
CACNA1E	Interaction	0.799973	[-0.5549101078902439, 2.1548564573044455]	0.247176	Non-significant	0.523898
DNAJC10	Main	1.32154	[0.4122348952011943, 2.230844506035344]	0.00439235	Similar across buffers	0.0439912
RENBP	Main	0.0416271	[-0.7077141988866308, 0.7909684958870956]	0.913298	Non-significant	0.970652
RENBP	Interaction	-0.221898	[-0.9829023063245542, 0.5391057183945561]	0.567662	Non-significant	0.786931
NDUFA2	Main	0.17117	[-0.5141818353674326, 0.8565225016156313]	0.62448	Non-significant	0.823223
NDUFA2	Interaction	-0.00288346	[-0.7469599269780666, 0.74119300443809]	0.99394	Non-significant	0.998521
IL6ST	Main	-1.09137	[-3.0203769971279293, 0.8376327409886539]	0.267479	Only in RIPA	0.544874
IL6ST	Interaction	4.10895	[0.6913902466581021, 7.526506153186849]	0.0184493	Only in RIPA	0.115988
ATP5F1EP2	Main	0.172384	[-0.5123893227563239, 0.857157131887645]	0.621731	Non-significant	0.821991
ATP5F1EP2	Interaction	0.0165825	[-0.8114817315165785, 0.8446466936451222]	0.968692	Non-significant	0.989491
UBR4	Main	-0.644866	[-1.607670857994095, 0.3179389004925556]	0.18927	Non-significant	0.453667
UBR4	Interaction	1.15613	[-0.3438860001743662, 2.6561430612927723]	0.130882	Non-significant	0.376684
NHLRC3	Main	-0.137828	[-1.6213602590817036, 1.345704087863808]	0.855511	Non-significant	0.942152
ATP5PF	Main	0.0220089	[-0.3928638355820156, 0.43688171578132734]	0.917189	Non-significant	0.972138
ATP5PF	Interaction	-0.115641	[-0.6176814521528846, 0.38639969522133133]	0.651657	Non-significant	0.837323
AKR1C2	Main	-0.872169	[-2.0625325798823964, 0.3181952921949609]	0.150989	Non-significant	0.404533
AKR1C2	Interaction	0.465044	[-1.0540618288186958, 1.9841495218907141]	0.548504	Non-significant	0.774265
CD47	Main	-1.80527	[-3.4779465454722382, -0.13258626791205286]	0.0344025	Similar across buffers	0.168888
CD47	Interaction	0.441444	[-1.3595410592638413, 2.2424288594939945]	0.630935	Similar across buffers	0.825522
AP2S1	Main	-1.27679	[-2.388107977999633, -0.16546907394375876]	0.0243355	Similar across buffers	0.136963
AP2S1	Interaction	0.506437	[-0.7680176940889891, 1.7808910807573548]	0.436073	Similar across buffers	0.691336
TTYH1	Main	0.3391	[-0.8776885959993106, 1.5558885129874571]	0.584921	Non-significant	0.799302
TTYH1	Interaction	-0.0476357	[-1.194430238137542, 1.0991588543843618]	0.935113	Non-significant	0.977297
CD151	Main	-0.834563	[-1.5841891678760462, -0.08493598946803804]	0.0291068	Stronger in RIPA	0.152513
CD151	Interaction	3.61975	[2.7138420770579907, 4.525665796036645]	4.82343e-15	Stronger in RIPA	1.34402e-12
PREB	Main	-0.922165	[-1.5860175385159074, -0.2583114738371701]	0.00647696	Similar across buffers	0.0581825
PREB	Interaction	-0.418976	[-1.567382472309618, 0.7294312779548959]	0.474573	Similar across buffers	0.721568
NDRG4	Main	-0.684268	[-1.935103762771671, 0.5665673905365054]	0.283632	Non-significant	0.560653
NDRG4	Interaction	0.842489	[-0.07312710758249308, 1.758104949831607]	0.071321	Non-significant	0.266874
DEK	Main	-0.0171472	[-0.7291073474659796, 0.6948129812960889]	0.96235	Non-significant	0.987491
DEK	Interaction	0.97084	[-0.19904537593628724, 2.140725536772214]	0.103845	Non-significant	0.328304
COX5B	Main	0.266342	[0.011565742093282372, 0.5211180459331546]	0.0404682	Similar across buffers	0.189629
COX5B	Interaction	0.105835	[-0.4962030055259353, 0.707873651521972]	0.730431	Similar across buffers	0.882035
ENO2	Main	-0.0422843	[-0.2939761867616595, 0.2094076253952315]	0.741948	Non-significant	0.888015
ENO2	Interaction	0.204073	[-0.11292937545840606, 0.521075417305566]	0.207041	Non-significant	0.477345
ISOC2	Main	2.42134	[1.184949996582287, 3.6577255682707723]	0.000123845	Stronger in Lysis	0.0035136
ISOC2	Interaction	-2.93853	[-4.888748697982266, -0.9883086211016299]	0.00314487	Stronger in Lysis	0.035258
DHRS7	Main	0.594852	[-0.20966281449961321, 1.3993663030501935]	0.147287	Non-significant	0.400205
DHRS7	Interaction	-0.672664	[-1.5649303987472893, 0.21960316915380906]	0.13952	Non-significant	0.388901
TUBB6	Main	-2.77877	[-4.695561842111898, -0.8619823738082453]	0.00449213	Stronger in Lysis	0.0448179
TUBB6	Interaction	2.75334	[0.2531777049037802, 5.2534978902750975]	0.0308937	Stronger in Lysis	0.158365
COX5A	Main	-0.417606	[-0.8870218413826456, 0.05180959124453727]	0.0812215	Non-significant	0.28734
COX5A	Interaction	0.482058	[-0.14212197564903567, 1.106237361644892]	0.130104	Non-significant	0.375674
NEXN	Main	0.25373	[-0.7654640578163606, 1.2729242839178974]	0.625595	Non-significant	0.823223
NEXN	Interaction	-0.993722	[-2.099181424367715, 0.1117380400187793]	0.078094	Non-significant	0.281427
MDP1	Main	0.199815	[-0.3158248537826913, 0.7154556034679231]	0.447551	Non-significant	0.699758
MAOB	Main	-0.509736	[-1.0109699041146003, -0.008501755075044692]	0.0462387	Stronger in RIPA	0.205558
MAOB	Interaction	1.10381	[0.10137748767120769, 2.106235894971406]	0.0309139	Stronger in RIPA	0.158365
CAMK1D	Main	-0.232945	[-0.671271537505674, 0.2053807027749565]	0.297593	Non-significant	0.573997
CAMK1D	Interaction	0.918386	[-0.18725815000290502, 2.0240299082775897]	0.103522	Non-significant	0.32785
TRAPPC5	Main	0.0322479	[-0.45241347553004224, 0.5169091975627872]	0.896242	Non-significant	0.963417
TRAPPC5	Interaction	-0.352358	[-1.3858528360504363, 0.6811376180438042]	0.503989	Non-significant	0.739956
TMEM65	Main	-0.298924	[-1.7458067538732016, 1.1479586292914874]	0.685532	Non-significant	0.85875
PLP1	Main	-0.127174	[-0.8719231664466733, 0.6175749276554772]	0.737862	Non-significant	0.886207
PLP1	Interaction	0.13329	[-0.9953901278247188, 1.2619699228072871]	0.816958	Non-significant	0.925095
PCBD1	Main	0.827304	[0.3992793310133696, 1.2553285273334902]	0.000151681	Similar across buffers	0.00398457
PCBD1	Interaction	-0.600057	[-1.6280571880806969, 0.42794313740402545]	0.2526	Similar across buffers	0.531496
ACSL4	Main	-2.08542	[-3.471252266463225, -0.6995870268665549]	0.00318412	Similar across buffers	0.0354893
PRAF2	Main	-0.395735	[-1.110319862085336, 0.31884954342116356]	0.277734	Non-significant	0.553501
ATP1B3	Main	-0.812819	[-1.5353464966214443, -0.09029199612966621]	0.0274615	Similar across buffers	0.148068
ATP1B3	Interaction	-0.0219065	[-1.10879857720963, 1.0649854901688833]	0.968489	Similar across buffers	0.989491
RPLP1	Main	0.488189	[-0.3477225945087934, 1.324100110814372]	0.252351	Non-significant	0.531193
RPLP1	Interaction	0.0340027	[-0.8201820304000362, 0.8881875257550289]	0.937812	Non-significant	0.978313
TPP1	Main	0.0810092	[-0.6152531509924158, 0.7772715402731641]	0.819616	Non-significant	0.926128
TPP1	Interaction	0.506325	[-0.5487408949962574, 1.5613906224617824]	0.346918	Non-significant	0.61863
HLA_DRA	Main	0.991965	[0.3912750829962849, 1.592654878861425]	0.00120947	Stronger in Lysis	0.0178043
HLA_DRA	Interaction	-1.10759	[-1.9044476436210227, -0.3107339882945872]	0.00644475	Stronger in Lysis	0.0579953
SLC44A2	Main	-0.444688	[-1.4363873433800085, 0.5470106692484797]	0.379473	Non-significant	0.646006
SLC44A2	Interaction	0.644613	[-0.3607287810906795, 1.6499541762860934]	0.20886	Non-significant	0.479132
NINJ2	Main	0.789633	[-0.3366429544249373, 1.9159086837957497]	0.169401	Non-significant	0.428416
NINJ2	Interaction	-0.476177	[-1.5363372430398061, 0.5839837923138401]	0.378682	Non-significant	0.645363
GGACT	Main	1.12042	[0.1144354350984873, 2.12640669457305]	0.0290418	Similar across buffers	0.152328
OPALIN	Main	0.607658	[-0.20924696720210445, 1.4245623539376098]	0.144861	Non-significant	0.396774
OPALIN	Interaction	-0.592396	[-1.3582787315681681, 0.1734869433670071]	0.129521	Non-significant	0.375186
TMEM9	Main	0.448059	[-0.6209538859251359, 1.5170713851916466]	0.411369	Non-significant	0.670603
TCEAL5	Main	0.248847	[-0.45224153818263024, 0.9499348878744766]	0.486632	Only in RIPA	0.729903
TCEAL5	Interaction	-1.10747	[-2.0977547845661872, -0.11717848858096036]	0.028388	Only in RIPA	0.150874
CCDC134	Main	1.06101	[-0.09819053240296394, 2.220211635451369]	0.072822	Non-significant	0.270382
DRAP1	Main	0.00353834	[-0.9768260252608845, 0.9839027052921097]	0.994356	Non-significant	0.998521
DRAP1	Interaction	-0.329934	[-1.546251154390029, 0.8863835937911388]	0.594967	Non-significant	0.806124
DECR1	Main	-0.284768	[-1.011538145869304, 0.442001339211919]	0.442506	Non-significant	0.696319
DECR1	Interaction	0.261442	[-0.4583793402900437, 0.981263929090945]	0.476547	Non-significant	0.723069
ATP5F1A	Main	-0.346987	[-0.6906621944682734, -0.0033108841825454927]	0.0478334	Similar across buffers	0.209573
ATP5F1A	Interaction	-0.433851	[-1.3604587601397526, 0.4927558497971785]	0.358784	Similar across buffers	0.629465
APOD	Main	0.161259	[-0.25841829387248283, 0.5809355537233268]	0.451386	Non-significant	0.702937
APOD	Interaction	0.132143	[-0.5707969696905408, 0.8350837469853067]	0.71254	Non-significant	0.872996
MT_ATP8	Main	-0.124843	[-0.91461075720964, 0.6649239268492702]	0.756695	Non-significant	0.896741
MT_ATP8	Interaction	-0.0506934	[-1.0087940874700563, 0.9074072222110972]	0.917406	Non-significant	0.972236
CMTM5	Main	0.238455	[-0.25083056448391755, 0.7277409683991243]	0.339479	Non-significant	0.614254
DPP6	Main	-0.411249	[-0.8263776157735128, 0.003880502512331019]	0.0521804	Non-significant	0.221323
DPP6	Interaction	-0.518205	[-1.4413212913638063, 0.40491057184047197]	0.271221	Non-significant	0.547829
LRIT1	Main	0.170468	[-0.592841318043889, 0.9337776156767901]	0.661593	Non-significant	0.843699
RPL11	Main	-0.186494	[-0.7214447953782432, 0.3484575715048754]	0.494431	Non-significant	0.734727
RPL11	Interaction	-0.123471	[-1.055621997388717, 0.8086792557377048]	0.795161	Non-significant	0.913484
TMED1	Main	0.468407	[-0.7664358661673315, 1.7032494235535705]	0.457201	Non-significant	0.706913
SLC3A2	Main	-0.228645	[-1.0721465449015677, 0.6148567897592723]	0.595225	Non-significant	0.806124
SLC3A2	Interaction	0.360195	[-0.5424957978295872, 1.262885410732858]	0.434172	Non-significant	0.689935
BRK1	Main	-0.959455	[-1.8232767675647823, -0.09563330089406197]	0.0294842	Similar across buffers	0.153781
BRK1	Interaction	0.575714	[-0.030919724009068728, 1.1823476738644234]	0.0628762	Similar across buffers	0.249015
COX6C	Main	0.890846	[0.2036108809636793, 1.578081563231379]	0.0110646	Stronger in Lysis	0.0825294
COX6C	Interaction	-1.28021	[-2.2978155086924064, -0.26259794221444843]	0.013673	Stronger in Lysis	0.0940715
ALDOB	Main	-0.116083	[-0.8001461018940695, 0.5679805521447395]	0.739438	Non-significant	0.887457
ALDOB	Interaction	0.117616	[-0.7255644524015643, 0.9607973902624252]	0.784547	Non-significant	0.907429
KCNA1	Main	0.297649	[-0.02936398733285711, 0.6246614012578346]	0.0744286	Non-significant	0.273286
PTP4A2	Main	-0.0275565	[-1.2561177686630913, 1.2010047242458886]	0.964935	Non-significant	0.987653
PTP4A2	Interaction	-0.060152	[-1.96503278295521, 1.844728857518978]	0.950649	Non-significant	0.983683
LRRC8A	Main	0.972161	[-0.4117744393021884, 2.3560965225478165]	0.168574	Non-significant	0.427188
LRRC8A	Interaction	0.155375	[-0.3370630165074356, 0.6478126431050444]	0.536304	Non-significant	0.764552
CISD1	Main	0.588436	[-0.6390115847192824, 1.8158843503348119]	0.347421	Non-significant	0.618845
CISD1	Interaction	-0.972276	[-2.1888981580948292, 0.24434562814796734]	0.117272	Non-significant	0.35491
MRPL22	Main	0.486713	[-0.07798525622571112, 1.0514118163933084]	0.0911636	Non-significant	0.305655
SLC14A1	Main	1.5721	[0.05948902768664954, 3.08470456689974]	0.0416453	Similar across buffers	0.192829
SLC44A1	Main	0.374524	[0.08070371479782751, 0.6683450311282235]	0.0124788	Similar across buffers	0.0888317
SLC44A1	Interaction	-0.469232	[-0.9835461699100838, 0.04508213808378808]	0.0737496	Similar across buffers	0.272054
GPAA1	Main	4.26167	[0.5085143616934236, 8.014819530169948]	0.0260464	Similar across buffers	0.143008
SLC39A10	Main	-0.525084	[-1.4730333059233447, 0.42286582007323803]	0.277632	Non-significant	0.553501
SLC39A10	Interaction	-0.0499557	[-0.9774398745249837, 0.877528393763721]	0.915926	Non-significant	0.971577
CMTM4	Main	1.91085	[0.7142526871584318, 3.1074493186720398]	0.00174883	Similar across buffers	0.023009
CMTM4	Interaction	-1.07375	[-3.3589362621858823, 1.211426781516265]	0.35708	Similar across buffers	0.628091
CD99	Main	1.70689	[0.71701765439787, 2.696761133319865]	0.000725724	Similar across buffers	0.0126386
CD99	Interaction	-0.126144	[-0.6730515511185144, 0.42076340637659726]	0.651222	Similar across buffers	0.836902
MOG	Main	0.963874	[0.4130312907834822, 1.514716800062085]	0.00060452	Stronger in Lysis	0.0110253
MOG	Interaction	-1.09263	[-1.9361011879961323, -0.2491601949466834]	0.011119	Stronger in Lysis	0.0826986
NDUFS4	Main	0.690337	[0.23951272068138796, 1.1411608308459953]	0.00268875	Stronger in Lysis	0.0312167
NDUFS4	Interaction	-0.830517	[-1.5887029318201074, -0.07233166960483062]	0.0317975	Stronger in Lysis	0.160989
IGSF9B	Main	0.321523	[-0.23908283829678495, 0.8821290352012858]	0.260973	Non-significant	0.538378
IGSF9B	Interaction	0.175466	[-1.118724651060838, 1.4696569944455797]	0.790446	Non-significant	0.91067
BST2	Main	0.932882	[0.19708407737662037, 1.668680278650403]	0.0129573	Similar across buffers	0.0909924
EGFLAM	Main	-2.73708	[-4.560543224728823, -0.9136139656817879]	0.00326133	Similar across buffers	0.0360673
EGFLAM	Interaction	1.42642	[-0.7915330438623935, 3.644379242961796]	0.207488	Similar across buffers	0.477583
ACYP1	Main	0.188796	[0.019562399902070454, 0.35803007623419025]	0.0287773	Similar across buffers	0.151498
ACYP1	Interaction	-0.0746154	[-0.563732205879503, 0.41450142013460073]	0.764944	Similar across buffers	0.899486
CCDC92	Main	-0.0956456	[-0.47776708643079124, 0.28647580244674176]	0.623722	Non-significant	0.82298
CCDC92	Interaction	-0.173761	[-0.6542830356989661, 0.306760153251982]	0.478484	Non-significant	0.72474
LINGO1	Main	0.00440231	[-1.6408500314186176, 1.6496546526584688]	0.995816	Non-significant	0.998521
LINGO1	Interaction	-0.00483091	[-1.86132170055942, 1.8516598851626003]	0.995931	Non-significant	0.998521
PKLR	Main	0.530565	[-0.12056821922299887, 1.1816972908398933]	0.110256	Only in RIPA	0.340335
PKLR	Interaction	1.14904	[0.048480678206059835, 2.2496060595829928]	0.0407267	Only in RIPA	0.190383
RPS19	Main	0.00889602	[-1.3137057395492096, 1.3314977726557844]	0.989482	Non-significant	0.996916
RPS19	Interaction	0.0904633	[-1.5082376039463794, 1.6891642053837095]	0.911691	Non-significant	0.969693
CLEC3B	Main	0.19646	[-0.2821930731433558, 0.6751140491615093]	0.421134	Non-significant	0.679563
CLEC3B	Interaction	-0.259933	[-0.5419035212515162, 0.022037104879030323]	0.0707958	Non-significant	0.266064
SIGMAR1	Main	5.53025	[4.49139193464977, 6.569117274571776]	1.74123e-25	Stronger in Lysis	1.69813e-22
SIGMAR1	Interaction	-5.28985	[-6.8109008922596885, -3.7687982522239936]	9.34269e-12	Stronger in Lysis	1.73552e-09
UBE2K	Main	-0.502498	[-0.9691687412274843, -0.035827930478155745]	0.0348207	Similar across buffers	0.170541
UBE2K	Interaction	0.161454	[-0.3610565625362653, 0.6839652772254942]	0.544765	Similar across buffers	0.771511
ATP5F1D	Main	-0.0883467	[-0.5387907641888292, 0.36209730915641175]	0.700673	Non-significant	0.866209
ATP5F1D	Interaction	0.242968	[-0.2855518230882145, 0.7714873059966382]	0.367576	Non-significant	0.636888
CADM2	Main	0.25758	[-0.35691408001077074, 0.8720743587063015]	0.411324	Only in RIPA	0.670603
CADM2	Interaction	-0.952381	[-1.5463078125900676, -0.35845371677522464]	0.00167303	Only in RIPA	0.0224372
FAM50A	Main	0.420784	[-0.1091738068256361, 0.9507424904500923]	0.11966	Non-significant	0.358108
NPTN	Main	0.318463	[-0.10363564559836452, 0.7405625860659868]	0.139208	Only in RIPA	0.388722
NPTN	Interaction	-0.711006	[-1.3115738140922542, -0.11043750577849965]	0.0203204	Only in RIPA	0.122674
NDUFS6	Main	0.525297	[-0.13899139152675222, 1.189586028774646]	0.121172	Non-significant	0.359598
NDUFS6	Interaction	-0.550381	[-1.3408909129840763, 0.24012797786970164]	0.172379	Non-significant	0.431751
TMEM109	Main	-0.3225	[-1.7626387524871743, 1.1176395413320215]	0.660729	Non-significant	0.843148
TMEM109	Interaction	-0.234874	[-1.789422717801216, 1.3196740776915374]	0.767132	Non-significant	0.899991
HNRNPH2	Main	1.21824	[0.014546201255465574, 2.4219252459734593]	0.0472949	Similar across buffers	0.20811
HNRNPH2	Interaction	-0.456672	[-2.651576698409631, 1.7382329610091496]	0.683428	Similar across buffers	0.857941
GSTM1	Main	1.07656	[-0.14063466022871318, 2.293763106317643]	0.083005	Non-significant	0.290025
GSTM1	Interaction	-1.0894	[-2.9832141663927314, 0.8044069574054755]	0.259549	Non-significant	0.537563
TAF10	Main	0.304173	[-0.4611945871433576, 1.0695396688751226]	0.436021	Non-significant	0.691336
TAF10	Interaction	0.318095	[-0.6029295514184515, 1.2391199380400035]	0.49846	Non-significant	0.736689
UQCRFS1	Main	-0.199861	[-0.7290975675040661, 0.3293746279938701]	0.459201	Non-significant	0.709252
UQCRFS1	Interaction	0.105451	[-0.6230038777076559, 0.833905110071818]	0.776623	Non-significant	0.903913
DIDO1	Main	-0.333479	[-0.766719641844327, 0.09976162790828519]	0.131389	Non-significant	0.377569
FAM162A	Main	-1.04294	[-1.6087259343392213, -0.4771476069351577]	0.000302835	Similar across buffers	0.00676997
FAM162A	Interaction	0.543679	[-0.24648118570199062, 1.3338401506782807]	0.177473	Similar across buffers	0.438449
RPL15	Main	-0.109621	[-0.6300402165411277, 0.41079884694131896]	0.67972	Non-significant	0.856007
RPL15	Interaction	0.139336	[-0.4665026733055253, 0.7451747515463494]	0.652156	Non-significant	0.837491
ICAM1	Main	1.04024	[0.11895976108166373, 1.961524804183001]	0.0268947	Similar across buffers	0.145887
ICAM1	Interaction	0.0562964	[-0.9119874945413418, 1.024580241615657]	0.909275	Similar across buffers	0.968751
KCTD12	Main	0.411178	[-0.19157049599204323, 1.0139259220438053]	0.181212	Non-significant	0.441964
KCTD12	Interaction	-0.353958	[-1.3515528315024716, 0.6436367813332293]	0.486794	Non-significant	0.729903
CISD2	Main	1.14032	[0.05017596550231351, 2.2304566248373026]	0.0403473	Similar across buffers	0.189517
CISD2	Interaction	-1.1715	[-2.491230692869885, 0.14822466325586148]	0.0818886	Similar across buffers	0.28844
SCN3B	Main	-0.583662	[-1.2763981182892228, 0.10907488587730085]	0.0986656	Non-significant	0.320078
FXYD6	Main	0.23207	[-1.2083307371073118, 1.6724716006713534]	0.75217	Non-significant	0.894441
FXYD6	Interaction	0.211159	[-1.2629111488638913, 1.6852297350003913]	0.778892	Non-significant	0.904789
ATP5F1B	Main	-0.0224905	[-0.3689108818891022, 0.3239299251258781]	0.898746	Non-significant	0.963964
ATP5F1B	Interaction	-0.77253	[-1.688507630547462, 0.14344718218853014]	0.0983263	Non-significant	0.319775
MT_CO2	Main	-0.120508	[-1.03660184379951, 0.7955859476308702]	0.796543	Non-significant	0.914453
MT_CO2	Interaction	-0.0564398	[-1.4135619396721686, 1.3006824187398816]	0.935036	Non-significant	0.977297
BSG	Main	-0.112975	[-0.5109868667680562, 0.28503707984188464]	0.577984	Non-significant	0.794473
BSG	Interaction	0.296732	[-0.24907528453399852, 0.8425398263222308]	0.286628	Non-significant	0.562995
TMED5	Main	-0.877246	[-2.453292894693219, 0.6988014504407434]	0.2753	Non-significant	0.551709
TMED5	Interaction	1.09449	[-0.44443430907857384, 2.6334210924820267]	0.163337	Non-significant	0.420024
IGSF8	Main	-0.0970548	[-0.3029633754739214, 0.10885386415218685]	0.355577	Non-significant	0.627223
IGSF8	Interaction	-0.203245	[-0.7501447895611827, 0.3436554792198828]	0.46638	Non-significant	0.715105
FIS1	Main	0.109997	[-0.813455091266785, 1.0334488215763429]	0.815404	Non-significant	0.92414
FIS1	Interaction	-0.302291	[-1.1678429941709216, 0.5632612033249269]	0.493653	Non-significant	0.734727
EPHX1	Main	0.285425	[-0.45347747681251105, 1.0243274526719537]	0.44899	Non-significant	0.701165
EPHX1	Interaction	-0.640804	[-1.9319001012924826, 0.6502924344604382]	0.330663	Non-significant	0.607591
TMX2	Main	0.253608	[-0.8509523635150666, 1.3581680366509146]	0.652704	Non-significant	0.837565
TMX2	Interaction	-2.3468e-05	[-1.6091543144816836, 1.6091073785724763]	0.999977	Non-significant	0.999977
AP2M1	Main	-1.05622	[-1.7233140401297207, -0.38912542686831697]	0.00191415	Similar across buffers	0.0244423
AP2M1	Interaction	0.75734	[-0.1303380275837186, 1.6450190270582916]	0.0944884	Similar across buffers	0.312517
PHYKPL	Main	-0.0402959	[-0.8535407375630829, 0.7729489293092172]	0.922635	Non-significant	0.974387
PHYKPL	Interaction	-0.0136173	[-1.11822660104232, 1.0909920140204206]	0.980724	Non-significant	0.99307
SYP	Main	-1.49709	[-2.3378122030501443, -0.6563703377985949]	0.000482743	Stronger in Lysis	0.00957419
SYP	Interaction	1.12491	[0.003933408802634375, 2.245878923097482]	0.0492015	Stronger in Lysis	0.213024
ATP6V0D1	Main	-1.68162	[-2.8345150642605086, -0.5287263877616513]	0.00425222	Stronger in Lysis	0.043254
ATP6V0D1	Interaction	1.21775	[0.07218100238212433, 2.363310137662656]	0.0372094	Stronger in Lysis	0.178321
STOM	Main	0.257346	[-0.33107896029095496, 0.8457709320465387]	0.391343	Non-significant	0.656244
STOM	Interaction	-0.321643	[-0.8736642550846965, 0.23037833531779967]	0.253454	Non-significant	0.532287
ATP5MF	Main	0.91098	[-1.01074635113583, 2.8327072857363857]	0.352834	Non-significant	0.62507
ATP5MF	Interaction	-1.41261	[-3.3544994693808725, 0.5292884646825979]	0.15394	Non-significant	0.40915
CD58	Main	-0.440277	[-1.283138300544534, 0.40258386580369726]	0.305926	Non-significant	0.582724
CD58	Interaction	0.934087	[-0.06342769455318176, 1.9316022754811117]	0.0664556	Non-significant	0.256976
CD38	Main	0.490622	[-0.3700629779632699, 1.3513073436920107]	0.263887	Non-significant	0.541516
CD38	Interaction	0.0293118	[-1.2334860879586012, 1.2921097384029887]	0.963713	Non-significant	0.987653
SMYD5	Main	-1.7707	[-2.904927378569858, -0.636478010978097]	0.00221476	Similar across buffers	0.027084
PHB2	Main	0.0335257	[-0.3839957284439569, 0.45104718403086486]	0.874946	Non-significant	0.952467
PHB2	Interaction	-0.511174	[-1.1605367781719835, 0.13818797586077247]	0.122862	Non-significant	0.362681
ATP5PD	Main	-0.282109	[-0.8848399495050461, 0.32062122833842294]	0.358951	Non-significant	0.629476
ATP5PD	Interaction	0.532544	[-0.042020786482476646, 1.107107869729045]	0.069275	Non-significant	0.263228
TRIM26	Main	-1.44418	[-2.8494581086908184, -0.03889223266127528]	0.0439878	Stronger in Lysis	0.198952
TRIM26	Interaction	1.4419	[0.6579498831022341, 2.225853374766003]	0.000312261	Stronger in Lysis	0.00692171
EFNB1	Main	0.535934	[-0.21342155177364086, 1.2852891513777915]	0.160989	Non-significant	0.417322
FXYD7	Main	0.0657136	[-0.40544999225182543, 0.5368771557771908]	0.784578	Non-significant	0.907429
FXYD7	Interaction	-0.447292	[-1.2345175636979064, 0.33993383256983284]	0.265439	Non-significant	0.543023
GNB4	Main	-0.48963	[-1.4795868272169042, 0.500326820860165]	0.332349	Non-significant	0.609021
GNB4	Interaction	0.728493	[-0.18374729894243447, 1.6407337266546176]	0.117541	Non-significant	0.355309
PDE2A	Main	-1.17875	[-2.2164074556574525, -0.14108604133317582]	0.025984	Similar across buffers	0.142878
LAMP5	Main	-0.0348559	[-1.5488350621683251, 1.4791233076410921]	0.964009	Non-significant	0.987653
LAMP5	Interaction	-0.747855	[-1.9882405687204732, 0.49252980184589645]	0.237323	Non-significant	0.513333
CARS1	Main	0.48932	[0.18890775310584412, 0.7897321941144617]	0.00141074	Similar across buffers	0.0201586
CARS1	Interaction	-0.33689	[-1.1257241305699779, 0.45194433288347585]	0.402566	Similar across buffers	0.664161
UQCR10	Main	0.758316	[-0.5795113924147134, 2.0961435732411844]	0.266586	Non-significant	0.544231
UQCR10	Interaction	-0.826346	[-2.173739668564716, 0.5210467161909607]	0.229351	Non-significant	0.504909
ADAM9	Main	0.5823	[-0.3114595828910445, 1.476059730455727]	0.20162	Non-significant	0.469844
B2M	Main	0.24533	[-0.3398132718562482, 0.8304735843000256]	0.411222	Non-significant	0.670603
B2M	Interaction	0.162369	[-0.28053626461270653, 0.6052743496474159]	0.472435	Non-significant	0.719769
LGALS8	Main	-0.0383391	[-1.0186569706106572, 0.9419787318027668]	0.9389	Non-significant	0.979057
SYNGR1	Main	-0.533171	[-1.947639575018893, 0.8812974345184519]	0.460034	Non-significant	0.709606
SYNGR1	Interaction	0.427626	[-1.2929331764310468, 2.1481860870193623]	0.626168	Non-significant	0.823352
SIRT2	Main	-0.648935	[-1.849877374997876, 0.5520083175654013]	0.289566	Non-significant	0.565333
SIRT2	Interaction	0.291416	[-0.9035508615397561, 1.486383147675661]	0.632668	Non-significant	0.825984
MBP	Main	1.03049	[-0.24995293193842882, 2.310936575372094]	0.114712	Non-significant	0.34933
MBP	Interaction	0.181429	[-0.5303936126482957, 0.8932512347438565]	0.617389	Non-significant	0.820248
REEP5	Main	-0.229119	[-1.368597274871064, 0.9103602613350543]	0.69351	Non-significant	0.86246
REEP5	Interaction	0.276589	[-1.0881527981891743, 1.6413301581364914]	0.691205	Non-significant	0.861604
TCEAL3	Main	0.951021	[0.24274027171527224, 1.6593016522670072]	0.00849643	Similar across buffers	0.0696315
TCEAL3	Interaction	-0.25843	[-1.3319127686806853, 0.8150532639771524]	0.63704	Similar across buffers	0.829986
FAIM	Main	3.02919	[1.2501383452932247, 4.808236989156833]	0.000846176	Stronger in Lysis	0.0141976
FAIM	Interaction	-3.75158	[-5.702472865355496, -1.8006931167715086]	0.000163881	Stronger in Lysis	0.00427627
BCL2L1	Main	-0.317407	[-1.054961807962157, 0.42014742984750447]	0.398965	Non-significant	0.661296
BCL2L1	Interaction	0.320586	[-0.6213315228070657, 1.2625043579236659]	0.504719	Non-significant	0.740543
CTSD	Main	-0.111268	[-0.6490916129942316, 0.42655611506670177]	0.685119	Only in RIPA	0.858683
CTSD	Interaction	0.616962	[0.3232896056944587, 0.9106350892493162]	3.82855e-05	Only in RIPA	0.00144259
CADM3	Main	-0.297215	[-1.1516217595598703, 0.5571915959103619]	0.495368	Non-significant	0.735011
CADM3	Interaction	-0.271751	[-1.0388201897622913, 0.4953181612324889]	0.487456	Non-significant	0.729903
ENDOD1	Main	0.349939	[-0.09655653947216408, 0.7964354421262232]	0.12451	Only in RIPA	0.36524
ENDOD1	Interaction	-0.953469	[-1.8024326904123857, -0.1045052604623109]	0.0277197	Only in RIPA	0.148541
GPD2	Main	0.0632932	[-0.6230263898512277, 0.7496127257218709]	0.856564	Non-significant	0.942317
GPD2	Interaction	-0.689639	[-1.8821963564936621, 0.5029189368396931]	0.257039	Non-significant	0.535634
COA3	Main	0.104204	[-0.22186938409118964, 0.43027705831742147]	0.531086	Non-significant	0.761955
COA3	Interaction	-0.766146	[-1.6081393007764224, 0.07584752779636827]	0.0745198	Non-significant	0.273473
PDXP	Main	-0.733919	[-1.470082719425163, 0.0022453846891595797]	0.0507029	Non-significant	0.217158
PDXP	Interaction	0.230677	[-1.266807897513635, 1.7281619039227034]	0.762714	Non-significant	0.89892
TIMM9	Main	0.216442	[-0.23078833699013457, 0.6636728682578918]	0.342851	Non-significant	0.616484
TIMM9	Interaction	-0.0679383	[-0.5336673072772593, 0.39779080062233285]	0.774947	Non-significant	0.903802
GCHFR	Main	0.739377	[0.09618109536160391, 1.3825726637832698]	0.024256	Similar across buffers	0.136936
GCHFR	Interaction	-0.300202	[-1.2838330312612705, 0.6834284527937793]	0.549722	Similar across buffers	0.77471
NEU1	Main	-1.44865	[-3.09959512301291, 0.20229536956482086]	0.0854681	Non-significant	0.294533
NEU1	Interaction	1.04963	[-0.6320482357546986, 2.731311467663009]	0.221207	Non-significant	0.494657
KDSR	Main	0.405653	[-0.9234159260682617, 1.7347214647313918]	0.549698	Non-significant	0.77471
KDSR	Interaction	-0.79982	[-2.270029132988946, 0.670389686066334]	0.286308	Non-significant	0.562806
NDUFA4	Main	0.0721344	[-0.563703306734609, 0.7079721214477824]	0.824039	Non-significant	0.928762
NDUFA4	Interaction	-0.516158	[-1.4167573823764799, 0.38444108317377623]	0.261306	Non-significant	0.538428
NLGN4X	Main	0.80527	[-0.03305479461733707, 1.6435952402636307]	0.0597433	Non-significant	0.240514
TMEM30A	Main	0.445548	[-0.6450620563073306, 1.536159039842119]	0.423302	Non-significant	0.680865
TMEM30A	Interaction	-0.978505	[-2.5196341230866883, 0.5626250649081893]	0.21334	Non-significant	0.484424
PHB1	Main	0.433914	[0.10019814016358652, 0.7676303126557144]	0.0108205	Stronger in RIPA	0.0814095
PHB1	Interaction	-0.915005	[-1.6310702307780347, -0.19893943003250525]	0.0122629	Stronger in RIPA	0.0880027
XPO7	Main	0.455583	[0.23768315461081146, 0.6734821326555632]	4.16955e-05	Similar across buffers	0.00153447
XPO7	Interaction	-0.221311	[-0.6119531185529306, 0.16933131919003067]	0.266835	Similar across buffers	0.544231
CRB1	Main	1.37935	[0.25756670488277567, 2.501140888298746]	0.0159534	Similar across buffers	0.104332
PANK4	Main	-0.0572568	[-0.6297046405710195, 0.5151910496318898]	0.844581	Non-significant	0.936795
PANK4	Interaction	-0.1225	[-0.8781744052562027, 0.633175123208065]	0.750695	Non-significant	0.893643
ACYP2	Main	0.942661	[0.3236149859146408, 1.5617078794097736]	0.00283985	Similar across buffers	0.0325831
ACYP2	Interaction	-0.305676	[-0.6373192654675733, 0.025966691337172443]	0.0708396	Similar across buffers	0.2661
ENO1	Main	-0.640609	[-1.2024700133096475, -0.07874823235809847]	0.0254394	Stronger in Lysis	0.141045
ENO1	Interaction	1.0653	[0.3895145465738873, 1.7410838006095797]	0.00200382	Stronger in Lysis	0.0253385
RAB12	Main	0.457146	[-0.25329345487865185, 1.1675852497297357]	0.207245	Non-significant	0.477533
NCAM1	Main	-0.0669788	[-0.3451063557711047, 0.21114880240849856]	0.636927	Non-significant	0.829986
NCAM1	Interaction	-0.102767	[-0.6717163242490781, 0.4661813689676352]	0.723322	Non-significant	0.878481
SAP18	Main	-0.143892	[-0.4027441670416064, 0.11495946459037362]	0.275925	Non-significant	0.552134
NAPG	Main	0.66109	[0.2614036388526689, 1.0607770580706088]	0.00118768	Stronger in Lysis	0.0175949
NAPG	Interaction	-1.14882	[-2.130197485521894, -0.1674392766111833]	0.0217695	Stronger in Lysis	0.126778
PPT1	Main	-0.447095	[-1.185570648502999, 0.2913798346421388]	0.235377	Non-significant	0.512369
PPT1	Interaction	0.689343	[-0.36731553018555607, 1.7460014160044022]	0.201023	Non-significant	0.469295
ZNF385A	Main	-0.226829	[-1.255419687356328, 0.8017613132673953]	0.665582	Non-significant	0.846295
ZNF385A	Interaction	0.333466	[-1.1034389383441092, 1.7703702459422326]	0.649215	Non-significant	0.836543
NDUFB6	Main	0.553878	[0.19971033766580942, 0.9080450870353698]	0.00217552	Stronger in Lysis	0.0267298
NDUFB6	Interaction	-0.838266	[-1.482738802568177, -0.19379342619285578]	0.0107931	Stronger in Lysis	0.0813603
SLC6A9	Main	0.442062	[-0.1592346845377695, 1.0433587897810672]	0.149605	Non-significant	0.402883
SLC6A9	Interaction	-0.122166	[-1.7199553659988913, 1.475623138428373]	0.880877	Non-significant	0.955058
TRAP1	Main	0.761857	[-0.09769378272730345, 1.621408588714423]	0.0823517	Non-significant	0.289418
ATP5MG	Main	-0.401134	[-0.7583075039895832, -0.043960358720056714]	0.0277223	Stronger in RIPA	0.148541
ATP5MG	Interaction	1.02258	[0.06473274122771777, 1.9804366366786468]	0.0364009	Stronger in RIPA	0.175419
RPS28	Main	0.587246	[-0.01717836180668708, 1.1916697055887915]	0.0568764	Non-significant	0.233429
RPS28	Interaction	-0.481014	[-1.2913602398364432, 0.32933317894397524]	0.244661	Non-significant	0.521264
PBDC1	Main	0.131696	[-0.265755899549621, 0.5291476317859946]	0.516057	Non-significant	0.750891
PBDC1	Interaction	0.149804	[-0.7780559238379878, 1.0776634132947371]	0.75167	Non-significant	0.894256
ATP1A1	Main	0.235516	[-0.15383129772031004, 0.6248637713495986]	0.235788	Non-significant	0.512427
ATP1A1	Interaction	-0.204521	[-0.7793239993345367, 0.3702822578091214]	0.485568	Non-significant	0.729661
ALCAM	Main	-0.181088	[-0.8024470229684164, 0.44027069162413524]	0.567857	Non-significant	0.786931
ALCAM	Interaction	0.124886	[-0.42917548016311347, 0.678947475798399]	0.65865	Non-significant	0.842159
WDR5	Main	0.349614	[-0.27296782355918636, 0.9721956676564723]	0.271059	Non-significant	0.547829
WDR5	Interaction	0.345265	[-0.5530140616722828, 1.243544963317651]	0.451247	Non-significant	0.702937
MMP24OS	Main	-0.0581438	[-0.8651686078036699, 0.7488810197809895]	0.887704	Non-significant	0.958332
LAMP1	Main	0.585477	[0.05550475726598558, 1.1154489176584121]	0.0303698	Similar across buffers	0.157021
LAMP1	Interaction	-0.273342	[-0.8623148625169663, 0.3156303631340706]	0.363023	Similar across buffers	0.632924
ATP1A2	Main	0.246893	[-0.37255853946647693, 0.8663437163363572]	0.434699	Non-significant	0.690075
ATP1A2	Interaction	-0.277534	[-1.0756706863113106, 0.5206024087581755]	0.495534	Non-significant	0.735011
VTI1A	Main	0.549645	[-0.3003430792654206, 1.3996321824631348]	0.205008	Only in RIPA	0.47468
VTI1A	Interaction	-1.14784	[-2.063627406116428, -0.2320535530318003]	0.0140257	Only in RIPA	0.0962433
EHD2	Main	-0.272703	[-1.3628357285387267, 0.8174304707648307]	0.623925	Non-significant	0.823056
EHD2	Interaction	0.0289721	[-1.1005493840436955, 1.1584935909368412]	0.959905	Non-significant	0.986977
COX4I1	Main	0.0372564	[-0.3318955803016922, 0.406408316631205]	0.843195	Non-significant	0.936057
COX4I1	Interaction	-0.0973968	[-0.9973186738005398, 0.8025251476228324]	0.832011	Non-significant	0.931996
NDUFB8	Main	-0.172972	[-0.8326547688612337, 0.4867100913069503]	0.607313	Non-significant	0.813574
NDUFB8	Interaction	0.0315409	[-0.8898039167036568, 0.952885668936981]	0.946505	Non-significant	0.982014
CASK	Main	1.21084	[0.41587343220568707, 2.005799034070191]	0.00283309	Similar across buffers	0.0325534
CASK	Interaction	-0.904819	[-1.9184877895903703, 0.1088498195227241]	0.0802048	Similar across buffers	0.285739
M6PR	Main	0.345343	[-0.11672527104338626, 0.8074112505285479]	0.142962	Non-significant	0.393853
M6PR	Interaction	0.103918	[-0.48319820327812824, 0.6910350038303744]	0.728659	Non-significant	0.881653
DLAT	Main	-1.44504	[-2.291582148808997, -0.5984917854918229]	0.000820982	Similar across buffers	0.0139052
DLAT	Interaction	-0.0501957	[-0.8588208502341113, 0.7584294633403506]	0.903164	Similar across buffers	0.966056
TSPAN7	Main	-1.0038	[-2.2281048681402895, 0.22049938537065183]	0.108061	Non-significant	0.336832
TSPAN7	Interaction	0.231484	[-1.1451300629659336, 1.6080986301012679]	0.741719	Non-significant	0.888015
CMC1	Main	0.343051	[-0.6425272816481382, 1.328629535692744]	0.495108	Non-significant	0.734799
CMC1	Interaction	0.648958	[-0.528962515043218, 1.826877956697808]	0.280225	Non-significant	0.556457
FGF1	Main	0.876639	[-0.3093317379999131, 2.0626095343397477]	0.147406	Non-significant	0.400205
FGF1	Interaction	-0.2544	[-0.8921320154480238, 0.3833313711003171]	0.434298	Non-significant	0.68996
SEZ6L2	Main	-0.484821	[-1.2213182913043112, 0.2516768248060585]	0.19698	Non-significant	0.465005
SEZ6L2	Interaction	0.160036	[-0.8613171479406777, 1.181389575342549]	0.758762	Non-significant	0.897674
BDH2	Main	0.583852	[0.16933057774587035, 0.9983724935304267]	0.00576947	Similar across buffers	0.0534601
BDH2	Interaction	-0.502978	[-1.2315623887413283, 0.2256070645690923]	0.176037	Similar across buffers	0.436035
EMILIN1	Main	-0.530475	[-1.4523770510567824, 0.39142766673210416]	0.259409	Non-significant	0.537559
EMILIN1	Interaction	0.125067	[-0.9828382311504049, 1.2329728675200473]	0.824895	Non-significant	0.928826
COPZ1	Main	0.488025	[-1.3314694596867689, 2.3075200586930635]	0.599095	Non-significant	0.808136
BCAP29	Main	1.87027	[0.6514096871140849, 3.0891244874394883]	0.00263447	Stronger in Lysis	0.0306323
BCAP29	Interaction	-2.31524	[-3.694207962947313, -0.9362722637078735]	0.000999339	Stronger in Lysis	0.0157712
PITPNA	Main	-1.95497	[-2.942125380848549, -0.9678235977533529]	0.000103791	Stronger in Lysis	0.00311453
PITPNA	Interaction	2.32522	[1.0540185705745047, 3.59642910839206]	0.000336993	Stronger in Lysis	0.00732373
CAPZA1	Main	-0.0819012	[-0.28901718986663, 0.1252147373849844]	0.438315	Non-significant	0.692815
CAPZA1	Interaction	0.0174796	[-0.46198983357616696, 0.49694895708375386]	0.943038	Non-significant	0.980641
PLSCR3	Main	0.0913187	[-1.3669117927657481, 1.549549106707972]	0.902314	Non-significant	0.965819
PLSCR3	Interaction	0.767007	[-0.7313992929032085, 2.2654131531367194]	0.315731	Non-significant	0.592347
NDUFB11	Main	0.117147	[-0.49514346126244385, 0.7294383195483061]	0.707666	Non-significant	0.869904
NDUFB11	Interaction	-0.269543	[-0.8662874982466604, 0.327202057133517]	0.375999	Non-significant	0.643227
TIMM10	Main	-0.0550893	[-0.48493794485557384, 0.37475935483799283]	0.801668	Non-significant	0.917192
TIMM10	Interaction	-0.0258655	[-0.7939839927057846, 0.7422529726871312]	0.947378	Non-significant	0.982442
PON1	Main	-0.692507	[-1.9372324309301083, 0.5522192103294806]	0.275523	Non-significant	0.551895
PON1	Interaction	1.45262	[-0.338412355238372, 3.2436593111666863]	0.111918	Non-significant	0.343501
IGSF1	Main	0.3567	[-0.4295037252802161, 1.142903963266306]	0.373877	Non-significant	0.64152
IGSF1	Interaction	0.282778	[-0.7591917983906411, 1.3247485046320278]	0.594788	Non-significant	0.806124
GNG12	Main	0.633731	[-0.43381844974795947, 1.70128002369909]	0.244628	Non-significant	0.521264
GNG12	Interaction	-0.496167	[-1.5920196067468912, 0.5996858269266683]	0.374859	Non-significant	0.642074
SEC24C	Main	-0.84844	[-1.4632571915175956, -0.23362260726737838]	0.0068361	Similar across buffers	0.0600622
SEC24C	Interaction	0.580508	[-0.3728367819732079, 1.5338522533952068]	0.232691	Similar across buffers	0.509816
FN3KRP	Main	0.262621	[-0.49771413779099594, 1.0229568137722966]	0.498422	Non-significant	0.736689
FN3KRP	Interaction	-0.214336	[-1.172644844346126, 0.7439722703029618]	0.66112	Non-significant	0.843455
IQGAP1	Main	0.593963	[-0.3417955863247445, 1.529721100915618]	0.213475	Non-significant	0.484424
IQGAP1	Interaction	0.0962114	[-0.9681913692174205, 1.1606142309397225]	0.859382	Non-significant	0.94407
NELFA	Main	1.20498	[-0.03880003439919233, 2.448756879074259]	0.0575878	Non-significant	0.235359
MRPS28	Main	0.66919	[-0.42642363131454164, 1.7648046106538615]	0.231257	Non-significant	0.507387
MRPS28	Interaction	-0.563792	[-1.184773034889705, 0.057189848574927815]	0.0751645	Non-significant	0.274879
CHI3L1	Main	0.366597	[-0.13131115945699462, 0.8645053436204087]	0.149	Non-significant	0.40225
HDAC1	Main	0.0358652	[-0.9024287324976601, 0.9741590483448541]	0.940281	Non-significant	0.979841
NME2	Main	-0.458031	[-1.3083680217200646, 0.39230629000263884]	0.291093	Non-significant	0.566892
NME2	Interaction	0.729782	[-0.44872454419535157, 1.908289130257504]	0.224864	Non-significant	0.498449
COX7A2L	Main	0.0648288	[-1.3924455923386898, 1.52210313527038]	0.930519	Non-significant	0.976089
COX7A2L	Interaction	-0.435923	[-1.889425869186039, 1.0175800277402003]	0.556655	Non-significant	0.779298
NUP210	Main	0.933323	[-0.05895107266191346, 1.92559725931247]	0.0652528	Non-significant	0.254644
NUP210	Interaction	-0.508993	[-1.4003565735951418, 0.38237074138807214]	0.263058	Non-significant	0.540999
ARL6IP1	Main	-0.661485	[-1.499654045933362, 0.17668415634365586]	0.12191	Non-significant	0.360919
ARL6IP1	Interaction	0.487165	[-0.5008489395075961, 1.4751785802736816]	0.33384	Non-significant	0.609973
NAAA	Main	-0.216287	[-1.1025970896803532, 0.6700229184879402]	0.632442	Non-significant	0.825984
DSG1	Main	-0.0240055	[-1.0191364031755559, 0.9711254283189374]	0.96229	Non-significant	0.987491
RPL24	Main	-1.37038	[-2.992914692963951, 0.2521566795474748]	0.0978499	Non-significant	0.319024
RPL24	Interaction	1.51363	[-0.5471502351270867, 3.574408506973774]	0.149986	Non-significant	0.403322
SAT2	Main	0.602836	[0.17832927865284098, 1.0273429188942447]	0.00538062	Similar across buffers	0.0509472
UBE2Z	Main	-0.264293	[-0.9468835440652901, 0.4182984725244648]	0.447925	Non-significant	0.699922
UBE2Z	Interaction	-0.877691	[-2.115348830228453, 0.35996594862648323]	0.164553	Non-significant	0.42212
UQCRB	Main	-0.185906	[-0.675188752173763, 0.30337773140677365]	0.456454	Non-significant	0.706038
UQCRB	Interaction	0.374861	[-0.16741163760705868, 0.9171342012241779]	0.175456	Non-significant	0.435867
BORCS6	Main	0.500623	[-0.1938531182503015, 1.1950988171165866]	0.157695	Non-significant	0.412483
BORCS6	Interaction	0.212231	[-0.9282953701356481, 1.3527579806489507]	0.715325	Non-significant	0.874212
NUDT3	Main	0.17377	[-0.03482587572540344, 0.3823654195782046]	0.102524	Non-significant	0.326352
NUDT3	Interaction	0.0571026	[-0.3350662144523041, 0.44927144856379386]	0.775349	Non-significant	0.903802
FRMD4A	Main	-1.03932	[-2.0111990273041136, -0.06743370559998196]	0.0360862	Similar across buffers	0.174612
RBM10	Main	-0.744442	[-2.1121180625102633, 0.6232346411995645]	0.286048	Non-significant	0.562709
RBM10	Interaction	-0.619272	[-2.336813062372165, 1.09826899479837]	0.479766	Non-significant	0.72483
EIF4A1	Main	0.974421	[-0.36775723919490566, 2.316598445566036]	0.154756	Only in Lysis	0.410263
EIF4A1	Interaction	-1.93792	[-2.912322377422278, -0.9635112456418822]	9.69846e-05	Only in Lysis	0.00293284
EIF3H	Main	0.338295	[-0.5721300453550517, 1.2487208253186641]	0.466441	Non-significant	0.715105
SYT1	Main	0.637005	[0.1663414616697088, 1.1076692397692849]	0.00798621	Similar across buffers	0.0660345
SYT1	Interaction	-1.00527	[-2.154055218301364, 0.14350523590764563]	0.0863221	Similar across buffers	0.295997
RMND1	Main	0.104929	[-0.2299943101767498, 0.4398513430190971]	0.539189	Non-significant	0.766117
ATP1A3	Main	-0.0839666	[-0.3347814593976399, 0.16684817091331924]	0.511729	Non-significant	0.747521
ATP1A3	Interaction	-0.18346	[-0.4730818814805029, 0.1061626591777374]	0.214411	Non-significant	0.485583
KRT17	Main	0.499216	[0.2588581931955975, 0.7395735785786415]	4.68544e-05	Stronger in Lysis	0.00166922
KRT17	Interaction	-0.553804	[-0.8855776397714139, -0.2220298809227732]	0.00106936	Stronger in Lysis	0.0165211
CYB5B	Main	-0.900514	[-1.7983300030040192, -0.0026980575788415617]	0.0493155	Similar across buffers	0.2134
CYB5B	Interaction	0.711982	[-0.5200149168124731, 1.9439797881994858]	0.257348	Similar across buffers	0.535823
NCS1	Main	-0.441951	[-1.7563177721105074, 0.8724150210362074]	0.509876	Non-significant	0.745791
NCS1	Interaction	-0.259804	[-1.0905803812959196, 0.5709718802359645]	0.539923	Non-significant	0.766528
ENTPD3	Main	0.247016	[-0.19128780527588823, 0.685319859593396]	0.269341	Only in RIPA	0.545971
ENTPD3	Interaction	-1.45554	[-2.599033992299727, -0.31203649702454306]	0.0126029	Only in RIPA	0.089227
GGCT	Main	0.289362	[-0.08921168459450546, 0.6679348913839471]	0.134109	Non-significant	0.380341
GGCT	Interaction	-0.343016	[-0.9372249967666414, 0.25119299540738116]	0.257879	Non-significant	0.536097
RBM3	Main	0.244165	[-0.666679806616455, 1.1550091777152354]	0.599308	Only in RIPA	0.808136
RBM3	Interaction	-1.80882	[-3.1039706119742325, -0.5136623640439777]	0.00619473	Only in RIPA	0.0563301
FUNDC1	Main	-0.910229	[-2.0963719930334475, 0.2759144752472481]	0.132569	Non-significant	0.378754
HINT3	Main	0.123751	[-0.572912382885995, 0.8204141706215051]	0.727723	Non-significant	0.88163
HINT3	Interaction	-0.326537	[-1.261915393930162, 0.6088407651077199]	0.493838	Non-significant	0.734727
SELENOT	Main	0.375699	[-0.1684169146252804, 0.9198157811765347]	0.175957	Non-significant	0.436035
SELENOT	Interaction	0.453621	[-0.40211801532190433, 1.3093590226803515]	0.298822	Non-significant	0.575657
TXNDC17	Main	0.197407	[-0.32036357990682635, 0.7151781933061439]	0.454905	Non-significant	0.704619
TXNDC17	Interaction	-0.0477487	[-0.49667983407702165, 0.4011825106170568]	0.834867	Non-significant	0.933305
CPQ	Main	0.130783	[-0.8525327338042252, 1.1140979524672663]	0.79434	Only in RIPA	0.913413
CPQ	Interaction	-1.00035	[-1.7599374536232806, -0.24076472123752612]	0.00984546	Only in RIPA	0.0770454
LACTB2	Main	-2.42064	[-2.880101752707025, -1.9611757458094492]	5.3817e-25	Stronger in Lysis	4.66533e-22
LACTB2	Interaction	1.58191	[0.6778293839026851, 2.485983409826627]	0.000604824	Stronger in Lysis	0.0110253
EMC3	Main	-0.401165	[-2.4670661319446476, 1.6647367234182675]	0.703505	Non-significant	0.867061
EMC3	Interaction	1.06785	[-1.443921358860083, 3.5796291796326902]	0.4047	Non-significant	0.665251
NDUFAF3	Main	0.706393	[-0.7941555777334531, 2.2069422179665037]	0.356181	Non-significant	0.627985
NDUFAF3	Interaction	-1.12852	[-2.76933579872387, 0.5123036017248339]	0.177653	Non-significant	0.438485
TMCO1	Main	0.306715	[-0.7181646711257755, 1.3315952591686888]	0.557501	Non-significant	0.780061
TMCO1	Interaction	0.285382	[-0.3665378393673075, 0.9373008957116027]	0.3909	Non-significant	0.656244
NIPSNAP1	Main	-0.17719	[-1.4023244439392946, 1.0479445149946043]	0.776818	Non-significant	0.903913
NIPSNAP1	Interaction	-0.611446	[-2.187178007208654, 0.9642862330872392]	0.44693	Non-significant	0.69954
PHC2	Main	-0.304248	[-1.749898363704448, 1.1414028226664545]	0.679981	Only in RIPA	0.856007
PHC2	Interaction	1.51896	[0.5513571049138318, 2.4865724907522373]	0.00209249	Only in RIPA	0.0260556
CACNA2D4	Main	0.618434	[-0.10644000083194216, 1.3433070563949685]	0.094492	Non-significant	0.312517
EIF3L	Main	0.333771	[0.07950235436937425, 0.588040264362996]	0.0100883	Similar across buffers	0.0780072
EIF3L	Interaction	-0.57134	[-1.2173479370408389, 0.07466871314556855]	0.0830207	Similar across buffers	0.290025
AP3B1	Main	-0.505095	[-1.1864703090364703, 0.17628030733882127]	0.146252	Non-significant	0.398415
AP3B1	Interaction	0.609167	[-0.25218528087607506, 1.4705184765900632]	0.165708	Non-significant	0.423608
GNG4	Main	-0.573348	[-1.8318971808147937, 0.6852010339937922]	0.371918	Non-significant	0.639705
GNG4	Interaction	0.687641	[-0.7251069689911219, 2.100388008399105]	0.340087	Non-significant	0.614921
SAA4	Main	-1.13536	[-2.1833262074442765, -0.08739201031377197]	0.0337196	Similar across buffers	0.167035
SAA4	Interaction	1.32886	[-0.017188531905536708, 2.6748997482152186]	0.0529982	Similar across buffers	0.224325
VAT1	Main	0.343129	[-0.2836900870485288, 0.969947756405948]	0.283312	Non-significant	0.560382
VAT1	Interaction	-0.100995	[-1.028096404739406, 0.8261071388259338]	0.830929	Non-significant	0.931426
KPNA1	Main	-0.105763	[-0.7655266869907977, 0.5540006104480539]	0.753376	Non-significant	0.89533
KPNA1	Interaction	-0.25095	[-1.0730732012939357, 0.5711733336759579]	0.549659	Non-significant	0.77471
ALKBH5	Main	-0.401773	[-1.704843689199733, 0.901298524200363]	0.545637	Non-significant	0.772031
CDKN2C	Main	1.04356	[-0.18119230433303501, 2.2683063437857247]	0.0949189	Non-significant	0.313265
CDKN2C	Interaction	-0.247712	[-1.1546249721887638, 0.6592006476149824]	0.592415	Non-significant	0.804109
NIPAL3	Main	1.47209	[0.4073062579980591, 2.5368641209285014]	0.00673436	Stronger in Lysis	0.0595553
NIPAL3	Interaction	-1.99535	[-3.5015686119841596, -0.4891387289067515]	0.00941909	Stronger in Lysis	0.0744921
TSPAN10	Main	-0.421028	[-0.9816182525803512, 0.13956168138722863]	0.141015	Non-significant	0.390739
SERINC1	Main	0.540164	[-0.9061613150938562, 1.986489398502016]	0.464172	Non-significant	0.712888
SERINC1	Interaction	0.222875	[-1.4486471029757801, 1.8943974153698804]	0.793834	Non-significant	0.913091
GOLGA1	Main	0.552153	[-0.493791297526636, 1.5980981991265217]	0.300826	Non-significant	0.577948
FAM98B	Main	0.0223861	[-0.5687044469035083, 0.6134766784780117]	0.940828	Non-significant	0.979867
FAM98B	Interaction	-0.191904	[-1.0559882811896246, 0.6721801513122553]	0.663354	Non-significant	0.844949
ADRM1	Main	0.577162	[-0.05673236997836151, 1.2110559794583522]	0.0743342	Non-significant	0.273179
ADRM1	Interaction	-0.324932	[-0.9254897758803096, 0.2756256378880073]	0.288945	Non-significant	0.565118
BCO2	Main	-1.03908	[-1.7932392287482184, -0.2849214700456647]	0.0069248	Similar across buffers	0.0606665
BCO2	Interaction	0.67	[-0.3875445043604351, 1.7275439674270914]	0.214339	Similar across buffers	0.485562
DERL1	Main	0.13582	[-0.57763044321382, 0.8492706329761059]	0.709059	Non-significant	0.870645
DERL1	Interaction	-0.416912	[-1.4721791786290486, 0.6383542542129913]	0.438731	Non-significant	0.693292
FDX1	Main	0.142987	[-1.3913100239287244, 1.677284998821764]	0.855067	Non-significant	0.942132
FDX1	Interaction	1.09911	[-0.25323314844228006, 2.4514509807782825]	0.111171	Non-significant	0.342018
ATP5F1C	Main	-0.875251	[-1.6179517698008359, -0.13254981822803336]	0.0209015	Similar across buffers	0.124199
ATP5F1C	Interaction	0.0184453	[-0.798413294754779, 0.8353039770719183]	0.964699	Similar across buffers	0.987653
EEF1A1	Main	-1.2872	[-1.891471173291733, -0.6829377219596195]	2.97854e-05	Stronger in Lysis	0.00117367
EEF1A1	Interaction	0.870929	[0.1324461051475655, 1.60941240638279]	0.0208063	Stronger in Lysis	0.123917
NUTF2	Main	-0.10479	[-0.7091929843129363, 0.4996129738129853]	0.733997	Non-significant	0.884599
NUTF2	Interaction	0.0393484	[-1.316952296510952, 1.3956491564054154]	0.954655	Non-significant	0.985247
HDLBP	Main	4.24911	[3.241457639738338, 5.256767536953529]	1.39881e-16	Similar across buffers	4.54731e-14
PFN2	Main	-0.967171	[-1.6195136259782914, -0.3148274272882571]	0.00366242	Similar across buffers	0.0388765
PFN2	Interaction	0.212144	[-0.5576191879029211, 0.9819081420299396]	0.589087	Similar across buffers	0.801373
L1CAM	Main	0.409698	[-0.22771991405720327, 1.0471154628443358]	0.207756	Only in RIPA	0.477583
L1CAM	Interaction	-0.982491	[-1.730330118119689, -0.2346520478588926]	0.0100255	Only in RIPA	0.0778481
OGFRL1	Main	0.449412	[-0.1596642636191266, 1.0584884019912675]	0.148128	Non-significant	0.401073
OGFRL1	Interaction	0.504555	[-0.915363147037955, 1.924473653971745]	0.486144	Non-significant	0.729903
HEPACAM	Main	1.43436	[0.925684950064407, 1.943041012547258]	3.26351e-08	Stronger in Lysis	3.53637e-06
HEPACAM	Interaction	-0.46127	[-0.8585736319839279, -0.06396731694032926]	0.0228744	Stronger in Lysis	0.131807
PAFAH1B3	Main	-0.620093	[-1.544805477148642, 0.3046202484227907]	0.188742	Non-significant	0.453236
PAFAH1B3	Interaction	0.537494	[-0.6663544673393575, 1.741341607887854]	0.381528	Non-significant	0.647736
CSNK2A1	Main	-0.14107	[-0.7232760566689819, 0.44113511551697526]	0.634854	Non-significant	0.828144
CSNK2A1	Interaction	0.122269	[-1.1480823879055346, 1.3926212024932851]	0.850372	Non-significant	0.940545
NCAM2	Main	0.419892	[0.06155747025143582, 0.778226486944158]	0.0216381	Stronger in Lysis	0.126457
NCAM2	Interaction	-0.776453	[-1.4945347092428705, -0.05837198248494169]	0.0340662	Stronger in Lysis	0.168096
BCAP31	Main	0.522279	[0.054492766620929445, 0.9900660070496334]	0.0286491	Stronger in Lysis	0.151293
BCAP31	Interaction	-0.783064	[-1.5117276136168543, -0.05440115570903792]	0.0351789	Stronger in Lysis	0.171765
OSTF1	Main	-0.146126	[-1.1720320397265627, 0.879781028750565]	0.780116	Non-significant	0.904789
OSTF1	Interaction	0.0460997	[-1.0106395498386285, 1.1028389765308837]	0.931862	Non-significant	0.976223
HS2ST1	Main	0.44056	[-0.9970252008724082, 1.8781443504256417]	0.548075	Non-significant	0.774232
MIEN1	Main	-0.309705	[-2.071237255123571, 1.4518266905141555]	0.730401	Non-significant	0.882035
NFASC	Main	-0.0649673	[-0.5547022139125144, 0.4247675398790944]	0.79486	Non-significant	0.913462
NFASC	Interaction	0.235647	[-0.5353852963444435, 1.0066791292866033]	0.549163	Non-significant	0.77471
SLC17A7	Main	-0.314914	[-0.9528623293578473, 0.3230350268975442]	0.333291	Non-significant	0.609263
SLC17A7	Interaction	-0.0937523	[-1.1494079364868133, 0.9619033200312119]	0.861816	Non-significant	0.945162
MPRIP	Main	0.264754	[-1.097517479417144, 1.6270254040900745]	0.703267	Non-significant	0.867061
MPRIP	Interaction	0.0552903	[-0.9499984593237607, 1.0605790218519089]	0.914157	Non-significant	0.971167
LRPAP1	Main	-0.381528	[-0.8890139215340762, 0.12595809821660525]	0.140616	Non-significant	0.390561
LRPAP1	Interaction	-0.0156939	[-0.6444426486822625, 0.6130548460202274]	0.960982	Non-significant	0.987433
RBSN	Main	-1.17838	[-2.422946387123278, 0.06618149613161095]	0.0634906	Only in Lysis	0.250556
RBSN	Interaction	1.80628	[0.1344643401087322, 3.478103657402503]	0.0342086	Only in Lysis	0.168377
RABL3	Main	-0.14467	[-0.5854860491155598, 0.29614635916914694]	0.520073	Non-significant	0.754576
RABL3	Interaction	0.425842	[-0.40932057391545695, 1.261004050120217]	0.317616	Non-significant	0.59397
MAT2A	Main	-0.0693776	[-0.759789189890126, 0.6210340327614429]	0.843866	Only in RIPA	0.936268
MAT2A	Interaction	-0.707848	[-1.0594165163853402, -0.35627886322121743]	7.94059e-05	Only in RIPA	0.00251839
PKM	Main	0.337809	[0.10349948281968521, 0.5721191332937413]	0.00471744	Similar across buffers	0.046413
PKM	Interaction	-0.495185	[-0.9909505041298593, 0.0005812621617067304]	0.0502692	Similar across buffers	0.216088
ITM2B	Main	0.857521	[-0.0379184596338914, 1.7529594604758225]	0.0605226	Non-significant	0.242153
ITM2B	Interaction	-0.0636089	[-1.1523810393798728, 1.0251632724390198]	0.908837	Non-significant	0.968638
RPA2	Main	-0.439516	[-1.239086317234373, 0.36005488777353295]	0.281314	Non-significant	0.557566
RPA2	Interaction	0.631054	[-0.3567712735100671, 1.61887847079336]	0.210538	Non-significant	0.481565
CDIPT	Main	-0.181757	[-1.367481672330845, 1.0039668950918048]	0.763842	Non-significant	0.89892
CDIPT	Interaction	-0.416452	[-1.313328332981841, 0.4804252874291254]	0.36278	Non-significant	0.632924
NCALD	Main	-0.1546	[-0.5665308479088064, 0.25733031398703965]	0.461982	Only in RIPA	0.710949
NCALD	Interaction	0.363671	[0.07900190081588904, 0.6483399003999515]	0.0122834	Only in RIPA	0.0880027
PKIA	Main	0.193193	[-0.03798449706111501, 0.42437074177421896]	0.101437	Non-significant	0.32435
PKIA	Interaction	0.267905	[-0.12900910718773434, 0.6648198555207729]	0.185863	Non-significant	0.449087
TOP1	Main	0.698112	[0.08356575358408058, 1.3126580511702208]	0.0259821	Similar across buffers	0.142878
TOP1	Interaction	-0.493921	[-2.0863531123255745, 1.0985106297404368]	0.543242	Similar across buffers	0.769925
PKIG	Main	0.283589	[-0.08247082318125248, 0.6496486026466102]	0.128914	Non-significant	0.374178
PKIG	Interaction	0.272756	[-0.2977486673415751, 0.8432607784730745]	0.348732	Non-significant	0.620198
RPS21	Main	0.0990503	[-0.4734992801707564, 0.6715999475650819]	0.734556	Non-significant	0.884599
RPS21	Interaction	0.165242	[-0.4185551448410192, 0.749038885082443]	0.579058	Non-significant	0.794973
FAAH	Main	-0.131981	[-0.8481584414190144, 0.5841973818119621]	0.717957	Non-significant	0.875644
FAAH	Interaction	-0.314725	[-2.525910941710058, 1.8964608550648763]	0.78027	Non-significant	0.904789
IGKV3D_11	Main	0.212584	[-0.733410784906396, 1.1585779289175797]	0.659617	Non-significant	0.842421
IGKV3D_11	Interaction	-0.612304	[-1.7043939269956, 0.47978516082727896]	0.271813	Non-significant	0.547891
CLDN11	Main	0.138878	[-0.9018391400960104, 1.1795942798673258]	0.793672	Non-significant	0.913091
CLDN11	Interaction	-0.12576	[-1.304288563099611, 1.052768014262806]	0.834334	Non-significant	0.933124
SNX2	Main	0.656579	[0.19171541441634637, 1.1214435634655822]	0.00563537	Stronger in Lysis	0.0525346
SNX2	Interaction	-0.949302	[-1.493335415797247, -0.4052681020915222]	0.000626202	Stronger in Lysis	0.0113883
GJA8	Main	0.296223	[-1.1788761944447814, 1.7713212520248622]	0.693883	Non-significant	0.86246
GJA8	Interaction	-0.930432	[-2.6571150449351872, 0.7962519807739674]	0.290906	Non-significant	0.566892
SYNGR3	Main	-2.61811	[-4.175343452286933, -1.0608774744683982]	0.000983498	Stronger in Lysis	0.0157712
SYNGR3	Interaction	1.66254	[0.17476376130876048, 3.1503080972522755]	0.0285101	Stronger in Lysis	0.151143
VTA1	Main	-0.477835	[-1.1058929042095438, 0.15022213368396992]	0.135917	Non-significant	0.383872
VTA1	Interaction	0.293879	[-0.21602850004572477, 0.8037859155187963]	0.258644	Non-significant	0.536687
ZNF428	Main	0.292042	[-0.27761829455872583, 0.8617024519535823]	0.314996	Non-significant	0.592075
ZNF428	Interaction	0.20488	[-0.6216302159731426, 1.0313901699229893]	0.627076	Non-significant	0.823921
GNG10	Main	-0.24269	[-0.7530956718093563, 0.2677165671472027]	0.351373	Only in RIPA	0.623821
GNG10	Interaction	0.528772	[0.09432606216277589, 0.9632185719046977]	0.0170556	Only in RIPA	0.110064
CPLX3	Main	0.135946	[-0.5025512640805684, 0.7744432663302084]	0.676454	Non-significant	0.854027
CPLX3	Interaction	0.100912	[-0.582582045559039, 0.7844050857840973]	0.772298	Non-significant	0.903233
SELENOF	Main	-2.04559	[-2.9866821376020756, -1.1045008521599746]	2.04194e-05	Stronger in Lysis	0.000861148
SELENOF	Interaction	1.54208	[0.6747074930360751, 2.4094462066822695]	0.000492916	Stronger in Lysis	0.00965816
NDUFV2	Main	-0.0814712	[-0.3752566736118047, 0.2123142454166178]	0.586766	Non-significant	0.80001
NDUFV2	Interaction	0.174941	[-0.3275809044411853, 0.6774637748269725]	0.495039	Non-significant	0.734799
JAM2	Main	-0.0770517	[-1.1340978355989686, 0.9799945024222722]	0.886394	Non-significant	0.958244
JAM2	Interaction	0.0416597	[-1.3469543572506344, 1.4302738095002117]	0.953111	Non-significant	0.984746
LAMP2	Main	0.835678	[0.19617075164832964, 1.4751852790000801]	0.0104315	Similar across buffers	0.0795565
LAMP2	Interaction	-0.265475	[-0.7394790322497705, 0.2085291549681807]	0.272329	Similar across buffers	0.548313
SYNPR	Main	1.14297	[-0.0018063479822703066, 2.287749344113422]	0.0503626	Non-significant	0.216251
SYNPR	Interaction	-1.07464	[-2.5755529448070806, 0.4262807647405402]	0.160525	Non-significant	0.417021
NDUFAF8	Main	-0.195777	[-2.0227615025804453, 1.631206892816739]	0.833646	Non-significant	0.932702
MCAM	Main	0.403509	[-0.18811145544753938, 0.9951286620955944]	0.181296	Non-significant	0.441964
MCAM	Interaction	-0.363753	[-1.1300227274668868, 0.4025174788254338]	0.352161	Non-significant	0.624446
NCEH1	Main	-0.221409	[-0.6231741575789469, 0.18035692294689623]	0.280091	Non-significant	0.556332
NCEH1	Interaction	0.0322275	[-0.6121191155721478, 0.6765740496928864]	0.921909	Non-significant	0.973866
SNAP23	Main	1.03317	[0.3888362308624501, 1.677504892601534]	0.00167373	Similar across buffers	0.0224372
SNAP23	Interaction	-0.206203	[-0.8319723233026028, 0.41956608393772016]	0.518379	Similar across buffers	0.753005
CNTNAP1	Main	-0.230782	[-0.7818546902970501, 0.32028975180395747]	0.411755	Non-significant	0.670948
CNTNAP1	Interaction	0.326351	[-0.4374072243034563, 1.0901094704264922]	0.40232	Non-significant	0.664036
ECI1	Main	0.54308	[0.014304254698865648, 1.0718564976680793]	0.0441163	Similar across buffers	0.199072
ECI1	Interaction	-0.586694	[-1.4175169400672032, 0.24412821733929924]	0.166343	Similar across buffers	0.424108
RPS20	Main	0.461775	[-0.7487889438454414, 1.6723392856290629]	0.454679	Non-significant	0.704463
RPS20	Interaction	-0.374206	[-1.5153021079461997, 0.7668893154448789]	0.520391	Non-significant	0.754804
PGP	Main	0.0136759	[-0.555368883910403, 0.5827206398813456]	0.96243	Non-significant	0.987491
PGP	Interaction	0.418036	[-0.11428580111433556, 0.9503570781974944]	0.123762	Non-significant	0.363551
NPDC1	Main	-0.0393757	[-0.9297158030954804, 0.8509643043393935]	0.930926	Non-significant	0.976089
NPDC1	Interaction	0.2361	[-0.8777409157755287, 1.3499415078313286]	0.677811	Non-significant	0.854679
TNR	Main	-0.64893	[-1.3308966290614763, 0.03303636971570323]	0.0621789	Non-significant	0.246907
TNR	Interaction	0.870643	[-0.016893879609550466, 1.758180811350662]	0.0545231	Non-significant	0.227359
GET3	Main	1.34173	[0.3258579820630818, 2.3575960283963324]	0.0096351	Similar across buffers	0.0758557
GET3	Interaction	-1.01104	[-2.0463016731082178, 0.024230733518029623]	0.0556086	Similar across buffers	0.230202
TPRG1L	Main	0.677817	[-0.2812896755474438, 1.6369239198349774]	0.16601	Only in RIPA	0.423895
TPRG1L	Interaction	-2.52185	[-3.7644227303770164, -1.279272630206062]	6.95522e-05	Only in RIPA	0.00226103
PLPP3	Main	-0.218402	[-1.0381941804218402, 0.6013894359064382]	0.60156	Non-significant	0.809611
PLPP3	Interaction	-0.199379	[-0.9239052075518761, 0.5251468060769915]	0.589643	Non-significant	0.801662
UBE2N	Main	-0.021508	[-0.5572816425878228, 0.5142656147211014]	0.937287	Non-significant	0.978027
UBE2N	Interaction	0.292483	[-0.3159183786397795, 0.900884971799516]	0.346073	Non-significant	0.618029
TOR1A	Main	0.195925	[-0.4734665636226974, 0.8653162640368934]	0.566195	Only in RIPA	0.785884
TOR1A	Interaction	-2.77834	[-4.272091619242291, -1.2845873087981192]	0.000266892	Only in RIPA	0.00614384
NDUFS3	Main	-0.187632	[-0.7283446585102882, 0.3530798765067786]	0.496424	Non-significant	0.735482
NDUFS3	Interaction	-0.373283	[-1.3623697414378046, 0.6158037308513321]	0.459486	Non-significant	0.709461
APOE	Main	0.883025	[0.5472893419002903, 1.2187603743571644]	2.5371e-07	Stronger in Lysis	1.97945e-05
APOE	Interaction	-1.3698	[-1.942886943503524, -0.7967215371696039]	2.80259e-06	Stronger in Lysis	0.000158448
EFHD2	Main	0.110136	[-0.6887652251416373, 0.9090366825485058]	0.787007	Non-significant	0.90805
EFHD2	Interaction	-0.146134	[-1.1659209460872975, 0.8736527173365809]	0.778818	Non-significant	0.904789
KCNB1	Main	0.0650536	[-0.35962934199095686, 0.48973649458722746]	0.764002	Non-significant	0.89892
KCNB1	Interaction	-0.0589855	[-1.0494761366910703, 0.9315051142045498]	0.907082	Non-significant	0.967779
RHEB	Main	0.639082	[-0.07316148768501185, 1.3513246983760805]	0.0786392	Non-significant	0.282636
ATP1B2	Main	0.283569	[-0.5192424967886355, 1.0863811803998147]	0.48875	Non-significant	0.730923
ATP1B2	Interaction	-0.431538	[-1.2680795595975114, 0.405003474180241]	0.311985	Non-significant	0.58877
DPP10	Main	-0.335744	[-0.9973358915090795, 0.32584800973612826]	0.319911	Non-significant	0.596403
DPP10	Interaction	-0.347705	[-1.5043040575503628, 0.8088945455435794]	0.555715	Non-significant	0.778944
RABGGTA	Main	0.0867736	[-0.49546748194368034, 0.6690146252478938]	0.77021	Non-significant	0.901528
RABGGTA	Interaction	0.245943	[-0.5353679974712745, 1.0272532416315887]	0.53726	Non-significant	0.764929
FOLR1	Main	-0.382571	[-1.1782575826897226, 0.4131147756739578]	0.346006	Non-significant	0.618029
FOLR1	Interaction	1.24013	[-0.07099883679691277, 2.551267844331038]	0.0637634	Non-significant	0.251254
SIRPA	Main	0.312589	[-0.4508311359295601, 1.0760089027476223]	0.42225	Non-significant	0.680238
SIRPA	Interaction	-0.592492	[-1.7368092257696874, 0.5518253444230985]	0.310197	Non-significant	0.587274
ITSN2	Main	-0.12643	[-0.6429123949254064, 0.3900523212472483]	0.631383	Non-significant	0.825688
ITSN2	Interaction	-0.297125	[-1.1541399004672805, 0.5598895543034274]	0.496811	Non-significant	0.735647
LY6H	Main	-0.423825	[-1.3962814051561991, 0.5486319142971405]	0.392989	Non-significant	0.657257
LY6H	Interaction	-0.309964	[-1.0310369231236178, 0.4111084456692543]	0.399496	Non-significant	0.661672
DNAJC5	Main	0.164569	[-0.37655599892579117, 0.7056943732504031]	0.551127	Only in RIPA	0.775855
DNAJC5	Interaction	-1.02869	[-2.02620055047094, -0.031172476749797506]	0.0432577	Only in RIPA	0.196626
ANP32B	Main	-1.14905	[-1.6083214082472876, -0.6897855517826392]	9.40572e-07	Stronger in Lysis	6.0725e-05
ANP32B	Interaction	1.2891	[0.8055314991955211, 1.7726623018328995]	1.74244e-07	Stronger in Lysis	1.51573e-05
UQCRQ	Main	0.360332	[-0.6295971054165603, 1.3502601718032823]	0.475585	Non-significant	0.72217
UQCRQ	Interaction	-0.875341	[-2.323365055265977, 0.5726831355796085]	0.236092	Non-significant	0.512945
NDUFS8	Main	-0.331485	[-1.1694686178393225, 0.5064992590396029]	0.438156	Non-significant	0.692704
NDUFS8	Interaction	0.283463	[-1.0456759429226188, 1.6126013062259927]	0.675949	Non-significant	0.853834
SELENBP1	Main	1.20579	[0.8151623846151992, 1.596427164898886]	1.44873e-09	Stronger in Lysis	1.91576e-07
SELENBP1	Interaction	-0.999476	[-1.320550140515321, -0.6784022472922383]	1.05273e-09	Stronger in Lysis	1.44095e-07
OCIAD1	Main	0.791941	[0.34681950465759676, 1.2370627308651838]	0.00048832	Stronger in Lysis	0.00962088
OCIAD1	Interaction	-0.752427	[-1.182181758324973, -0.32267310031498597]	0.000600105	Stronger in Lysis	0.0110165
GLIPR2	Main	-0.750718	[-2.207263407272406, 0.7058283851833594]	0.312407	Non-significant	0.589314
GLIPR2	Interaction	0.507471	[-0.7355236129281395, 1.750465166804303]	0.423604	Non-significant	0.680873
F11R	Main	-0.85371	[-2.7846473702920225, 1.0772267681790193]	0.386192	Only in RIPA	0.652462
F11R	Interaction	5.20217	[3.233558413847685, 7.170785463153589]	2.22702e-07	Only in RIPA	1.7567e-05
SERPINA4	Main	-0.244066	[-1.129456359914999, 0.6413250426179173]	0.589003	Non-significant	0.801373
SERPINA4	Interaction	0.573091	[-0.4599694558215256, 1.6061514933048269]	0.276908	Non-significant	0.553233
METTL3	Main	1.61941	[0.28100764217987906, 2.957812196349928]	0.0177173	Similar across buffers	0.113029
SFXN1	Main	-0.58185	[-1.4555756191725613, 0.2918765635647146]	0.191818	Non-significant	0.458086
SFXN1	Interaction	-0.497838	[-2.0776148698348096, 1.0819389325489375]	0.536808	Non-significant	0.764824
GNPDA2	Main	0.371635	[0.1646533001287099, 0.5786163907337857]	0.000432996	Similar across buffers	0.00876108
GNPDA2	Interaction	-0.228533	[-0.5201734621438505, 0.0631075785051749]	0.124575	Similar across buffers	0.365251
ERAP1	Main	-1.55053	[-2.2351634594670458, -0.8658923232827134]	9.04505e-06	Stronger in Lysis	0.000443833
ERAP1	Interaction	1.05528	[0.43170408180089515, 1.6788518528177354]	0.000910355	Stronger in Lysis	0.0149844
MPPED2	Main	-0.15718	[-1.1650010369047687, 0.8506401128604915]	0.75985	Non-significant	0.897963
TTN	Main	0.113051	[-0.29047189181833033, 0.5165742214409705]	0.582934	Non-significant	0.797904
TTN	Interaction	-0.494965	[-1.501874794880802, 0.5119443049614912]	0.335318	Non-significant	0.611394
SRRM1	Main	1.23047	[0.634675340141752, 1.8262623844629389]	5.16933e-05	Similar across buffers	0.0018005
SRRM1	Interaction	-0.305344	[-1.4422500572121395, 0.8315614528617084]	0.598612	Similar across buffers	0.808136
DHRS13	Main	0.521343	[-0.6676425664787186, 1.7103290599876884]	0.39012	Non-significant	0.655762
DHRS13	Interaction	-1.16133	[-2.5079822635195965, 0.18532558376292108]	0.090983	Non-significant	0.305547
LSM7	Main	0.0395698	[-0.3402378836614394, 0.41937751009869934]	0.8382	Non-significant	0.9341
LSM7	Interaction	0.22021	[-0.23306890392349752, 0.6734891614109665]	0.341005	Non-significant	0.615408
DHX15	Main	-0.469416	[-0.9243278277628716, -0.014504828089438204]	0.0431291	Stronger in Lysis	0.19655
DHX15	Interaction	0.433435	[0.037456809616837505, 0.8294136904294281]	0.0319238	Stronger in Lysis	0.161419
BRCC3	Main	-0.194366	[-1.1675657873540584, 0.7788337561765868]	0.695471	Non-significant	0.863473
BRCC3	Interaction	-0.447862	[-1.7604110582823969, 0.8646866418975521]	0.503642	Non-significant	0.739664
HBD	Main	1.15974	[0.17477655743879494, 2.144697247748457]	0.021013	Similar across buffers	0.124388
HBD	Interaction	-0.577194	[-1.3768046805759404, 0.22241761562056295]	0.157131	Similar across buffers	0.412373
APOC2	Main	-0.495398	[-1.288531533896041, 0.2977362583749158]	0.220873	Non-significant	0.494478
UBLCP1	Main	-1.14136	[-2.1279519045116695, -0.154769293187196]	0.023364	Similar across buffers	0.134133
USP10	Main	0.244247	[-0.14741375904853188, 0.6359073420257215]	0.221606	Non-significant	0.495122
USP10	Interaction	-0.572864	[-1.261724501311452, 0.11599731900476762]	0.103117	Non-significant	0.327307
SLC16A3	Main	0.734208	[-0.025047095101838446, 1.4934636518692388]	0.0580518	Non-significant	0.236388
SLC16A3	Interaction	-0.240771	[-1.6676765663549737, 1.1861350221671376]	0.740858	Non-significant	0.888015
OSBPL8	Main	-0.393337	[-1.3843101255032808, 0.5976355192729252]	0.436599	Non-significant	0.691545
OSBPL8	Interaction	-1.05605	[-2.678077985317126, 0.5659725838075569]	0.201929	Non-significant	0.470229
DCAKD	Main	-1.70855	[-2.409817083930356, -1.0072838311397248]	1.79517e-06	Similar across buffers	0.000107738
DCAKD	Interaction	0.34244	[-0.7782645372306822, 1.463145168992046]	0.549251	Similar across buffers	0.77471
ATP2C1	Main	0.182913	[-0.5926411816777564, 0.9584672558132465]	0.643899	Non-significant	0.833671
ATP2C1	Interaction	-0.315756	[-1.491840638173107, 0.8603277198961212]	0.59874	Non-significant	0.808136
GNPDA1	Main	0.37433	[0.1569552765891083, 0.5917038839631985]	0.000737735	Similar across buffers	0.0127907
GNPDA1	Interaction	-0.39043	[-0.8263157998932048, 0.04545542525329305]	0.0791613	Similar across buffers	0.284044
MPZL1	Main	0.0410196	[-1.025134963926831, 1.107174179040728]	0.93989	Non-significant	0.979565
GCSH	Main	0.355427	[-0.08013568996184156, 0.7909906375625595]	0.109739	Non-significant	0.339487
GCSH	Interaction	-0.365796	[-0.9971196011705968, 0.26552858858055683]	0.256114	Non-significant	0.534385
ENTPD1	Main	0.00388918	[-0.9746110811406221, 0.9823894400880702]	0.993784	Non-significant	0.998521
ENTPD1	Interaction	0.555007	[-0.7869776803715539, 1.8969923811123253]	0.417603	Non-significant	0.676244
VAPA	Main	0.0238098	[-0.48507133946465103, 0.5326909356336677]	0.926933	Non-significant	0.97597
VAPA	Interaction	0.404626	[-0.28329116069368726, 1.092544062686504]	0.248979	Non-significant	0.526148
SPHK1	Main	-0.541062	[-1.57047246790856, 0.4883482503332509]	0.302933	Non-significant	0.579143
CNTN1	Main	0.017093	[-0.6052186325565592, 0.6394046567033691]	0.957067	Non-significant	0.985734
CNTN1	Interaction	0.0720143	[-0.7358645989631933, 0.8798932048271475]	0.861307	Non-significant	0.944837
ECH1	Main	0.0410958	[-0.4796916022323168, 0.5618831292024228]	0.877087	Non-significant	0.953112
ECH1	Interaction	-0.215628	[-0.612944393084238, 0.18168777512838735]	0.287466	Non-significant	0.56352
ABHD14B	Main	0.546809	[0.023764751614976598, 1.0698523500938704]	0.0404606	Stronger in RIPA	0.189629
ABHD14B	Interaction	-1.40828	[-2.5670505064150166, -0.24950956252653467]	0.0172194	Stronger in RIPA	0.110847
TUBA8	Main	-1.43772	[-2.643114306678531, -0.23232969214244847]	0.0194012	Stronger in Lysis	0.118813
TUBA8	Interaction	1.59752	[0.6411118225434536, 2.5539288032709173]	0.00106115	Stronger in Lysis	0.0164922
NDUFA7	Main	0.805406	[-0.45401356437266405, 2.0648259146667547]	0.210057	Non-significant	0.480858
NDUFA7	Interaction	-1.05467	[-2.1667052894156136, 0.057366882933477026]	0.0630477	Non-significant	0.249315
FLYWCH2	Main	1.08006	[0.2923125586107267, 1.8678053760624074]	0.00720416	Similar across buffers	0.0616303
FLYWCH2	Interaction	-0.0325137	[-0.9445359835072905, 0.8795085886342467]	0.944295	Similar across buffers	0.980641
NPEPL1	Main	0.815379	[0.23493842786322494, 1.395818725954137]	0.00590019	Similar across buffers	0.0542845
NPEPL1	Interaction	-0.387613	[-0.7757900011676524, 0.0005636228417508771]	0.0503336	Similar across buffers	0.216246
RCN2	Main	-2.301	[-3.9841322927116902, -0.617863135105134]	0.00737435	Similar across buffers	0.0627423
RCN2	Interaction	1.18418	[-0.8843268678706926, 3.252685627207068]	0.261845	Similar across buffers	0.539312
RPP25	Main	0.995428	[-0.2669267349320059, 2.2577824565732403]	0.122219	Non-significant	0.361605
RPP25	Interaction	-0.0292779	[-0.6890797782341105, 0.6305240033648469]	0.930695	Non-significant	0.976089
ACY1	Main	0.63101	[0.26426281957698056, 0.9977568745669538]	0.000745612	Similar across buffers	0.0128797
ACY1	Interaction	-0.0910582	[-0.5358117186402137, 0.3536953568150115]	0.688214	Similar across buffers	0.860258
IFT27	Main	2.45642	[1.2606597651898535, 3.652171695554088]	5.66585e-05	Similar across buffers	0.00194736
RRAGC	Main	-3.20782	[-4.401603077763845, -2.0140436481763553]	1.38937e-07	Stronger in Lysis	1.26045e-05
RRAGC	Interaction	5.3797	[3.6099927778209833, 7.1494081444336235]	2.55255e-09	Stronger in Lysis	3.26475e-07
GNB1	Main	-0.263244	[-0.8095000179722085, 0.283011764021359]	0.344905	Non-significant	0.617782
GNB1	Interaction	-0.114854	[-0.8842905388327011, 0.6545816998743352]	0.769854	Non-significant	0.901528
LCTL	Main	0.486665	[0.15062180888242999, 0.8227085437442125]	0.00453316	Stronger in RIPA	0.0450544
LCTL	Interaction	-1.10244	[-2.0495707440019806, -0.15530819145843733]	0.0225275	Stronger in RIPA	0.130331
CAVIN4	Main	1.19384	[0.3240032841147138, 2.0636772226683564]	0.00714465	Similar across buffers	0.0613905
CAVIN4	Interaction	-0.190056	[-1.333687296965566, 0.9535746516537464]	0.744636	Similar across buffers	0.889278
RPL7A	Main	-0.533464	[-1.0470227636303404, -0.019904365254034162]	0.0417576	Similar across buffers	0.193217
RPL7A	Interaction	0.360334	[-0.36449813239001005, 1.085166943846316]	0.329882	Similar across buffers	0.607431
PLSCR4	Main	0.0746269	[-0.9915563155634918, 1.1408101594657116]	0.890883	Only in RIPA	0.960435
PLSCR4	Interaction	1.8935	[0.2242053735715408, 3.5627910619413385]	0.0262017	Only in RIPA	0.143288
IGKV4_1	Main	0.429572	[0.05107505720840977, 0.8080689731563284]	0.0261185	Stronger in RIPA	0.143102
[truncated: 7,007 more rows]

[truncated: 1 more sheets: S7.LOO_correlations]
